# Supplementary material for: Genomic signature of parity in the breast of premenopausal women
Source: Breast Cancer Res. 2019 Mar 28;21:46. doi: 10.1186/s13058-019-1128-x (PMC6438043; doi:10.1186/s13058-019-1128-x)
Supplement: Supplementary file 1 — Complete list of differentially expressed probesets (416 probes). (XLSX 101 kb) [file 13058_2019_1128_MOESM1_ESM.xlsx]

## Sheet: Additional File1-all probes
Differentially expressed probesets
ProbeID	EntrezID	Symbol	GeneName	adjusted_Q_all	adjusted_FC_all	Log_FC_all	adj_P_less5	adj_P_5to10	adj_P_greater10	adj_Q_less5	adj_Q_5to10	adj_Q_greater10	Logless5	Log5to10	LogGreater10	DiscValid	NP_vs_P	NP_vs_P_less5	Group
206121_at	270	AMPD1	adenosine monophosphate deaminase 1	0.021448	1.75559	0.811956	2.96e-05	0.00123936	0.235777	0.00474691	0.419428	0.723572	0.989919	0.768171	0.342954	DV	1	1	Long Term_Changing
1569040_s_at	645784	ANKRD36BP2	ankyrin repeat domain 36B pseudogene 2	0.0643042	1.77045	0.824119	0.00014811	0.012976	0.595465	0.013	0.661131	0.764179	1.10213	0.722078	0.189194	0	1	1	Transient_up
1556183_at	645784	ANKRD36BP2	ankyrin repeat domain 36B pseudogene 2	0.0895665	1.31487	0.394917	0.000332287	0.0221315	0.582571	0.0221179	0.733743	0.763189	0.531096	0.339331	0.100183	0	1	1	Transient_up
233011_at	301	ANXA1	annexin A1	0.444887	1.14649	0.197225	0.00215463	0.77296	0.496369	0.0676501	0.998613	0.751881	0.367053	0.0344449	0.101174	0	0	1	Transient_up
204205_at	60489	APOBEC3G	apolipoprotein B mRNA editing enzyme, catalytic polypeptide-like 3G	0.0140408	1.25611	0.328959	2.58e-05	0.000224232	0.20198	0.00455654	0.351706	0.723572	0.379043	0.33615	0.140279	DV	1	1	Long Term_Changing
226219_at	257106	ARHGAP30	Rho GTPase activating protein 30	0.176834	1.19322	0.254859	0.00118106	0.0461305	0.809297	0.0482721	0.867968	0.800785	0.353048	0.218157	0.0325326	0	0	1	Transient_up
224451_x_at	64333	ARHGAP9	Rho GTPase activating protein 9	0.299308	1.17838	0.23681	0.000605968	0.174717	0.66389	0.0319394	0.998613	0.777747	0.395941	0.156147	-0.0619637	0	0	1	Transient_up
232543_x_at	64333	ARHGAP9	Rho GTPase activating protein 9	0.326443	1.16704	0.222856	0.00059263	0.18135	0.492463	0.0313784	0.998613	0.751328	0.382306	0.148184	-0.094396	0	0	1	Transient_up
227014_at	57168	ASPHD2	aspartate beta-hydroxylase domain containing 2	0.0335633	1.19021	0.251212	1.89e-05	0.0125023	0.194916	0.00348767	0.655461	0.723572	0.337546	0.195223	0.124636	0	0	1	Long Term_Changing
207522_s_at	489	ATP2A3	ATPase, Ca++ transporting, ubiquitous	0.434672	1.12163	0.165595	0.00219135	0.173747	0.189204	0.0680595	0.998613	0.723572	0.292401	0.13018	-0.156336	0	0	1	Transient_up
205363_at	8424	BBOX1	butyrobetaine (gamma), 2-oxoglutarate dioxygenase (gamma-butyrobetaine hydroxylase) 1	0.0304985	1.8235	0.866711	0.000132907	0.00515019	0.0422689	0.0120555	0.527822	0.695374	1.02342	0.752501	0.673495	0	1	1	Long Term_Constant
228636_at	27319	BHLHE22	basic helix-loop-helix family, member e22	0.0692898	1.29083	0.368296	0.00919406	0.00450669	0.0264764	0.156804	0.514396	0.695374	0.348062	0.389181	0.375408	0	1	0	Long Term_Constant
207655_s_at	29760	BLNK	B-cell linker	0.0152021	1.30826	0.387645	3.11e-05	0.000641526	0.112651	0.00479671	0.370976	0.722487	0.452595	0.373532	0.211057	DV	1	1	Long Term_Changing
228826_at	100506779	BZRAP1-AS1	BZRAP1 antisense RNA 1	0.256051	1.1394	0.188279	0.000820103	0.293854	0.431039	0.0372286	0.998613	0.742342	0.300275	0.0938217	0.0874864	0	0	1	Transient_up
1559584_a_at	283897	C16orf54	chromosome 16 open reading frame 54	0.170727	1.31129	0.390992	0.000132714	0.112559	0.978413	0.0120555	0.998613	0.826923	0.622916	0.256267	0.00540408	0	0	1	Transient_up
208747_s_at	716	C1S	complement component 1, s subcomponent	0.0960092	1.19189	0.253253	0.000542165	0.0425228	0.238839	0.0297896	0.86647	0.723572	0.335416	0.197006	0.141401	0	0	1	Long Term_Changing
217767_at	718	C3	complement component 3	0.183088	1.17714	0.235283	0.000547679	0.225224	0.189556	0.0298928	0.998613	0.723572	0.353083	0.123264	0.166062	0	0	1	Long Term_Changing
241871_at	814	CAMK4	calcium/calmodulin-dependent protein kinase IV	0.195651	1.17928	0.237902	0.00138352	0.0573954	0.79988	0.0539204	0.89763	0.798699	0.333024	0.198838	0.0327171	0	0	1	Transient_up
210072_at	6363	CCL19	chemokine (C-C motif) ligand 19	0.0545586	1.46697	0.552838	0.00203052	0.00619777	0.0661824	0.065333	0.543945	0.71141	0.597262	0.538639	0.445259	0	1	1	Long Term_Constant
216598_s_at	6347	CCL2	chemokine (C-C motif) ligand 2	0.0809218	1.38155	0.466288	0.00221726	0.0250487	0.0391002	0.0681469	0.758647	0.695374	0.533001	0.394531	0.451251	0	1	1	Long Term_Constant
1555759_a_at	6352	CCL5	chemokine (C-C motif) ligand 5	0.017626	1.67227	0.741811	2.43e-07	0.00454132	0.492391	0.000201959	0.514396	0.751328	1.06307	0.568864	0.16799	DV	1	1	Transient_up
1405_i_at	6352	CCL5	chemokine (C-C motif) ligand 5	0.0192226	1.66411	0.734753	1.21e-06	0.00249462	0.54597	0.000631994	0.472449	0.756078	1.00946	0.619096	0.15044	DV	1	1	Transient_up
204655_at	6352	CCL5	chemokine (C-C motif) ligand 5	0.0140408	1.59183	0.670684	2.31e-07	0.00206019	0.469223	0.000201959	0.472449	0.748396	0.934448	0.543889	0.155387	DV	1	1	Transient_up
206978_at	729230	CCR2	chemokine (C-C motif) receptor 2	0.0389819	1.42125	0.507157	0.000149745	0.00208178	0.411924	0.013	0.472449	0.738071	0.613651	0.502785	0.163084	0	1	1	Long Term_Changing
206991_s_at	1234	CCR5	chemokine (C-C motif) receptor 5 (gene/pseudogene)	0.00989533	1.41403	0.499817	5.13e-08	0.00412595	0.0993947	0.000117862	0.508126	0.720108	0.699091	0.355738	0.250787	DV	1	1	Long Term_Changing
205831_at	914	CD2	CD2 molecule	0.0119014	1.53581	0.619	4.74e-07	0.00166369	0.202666	0.000367948	0.460407	0.723572	0.826624	0.506558	0.250084	DV	1	1	Long Term_Changing
210031_at	919	CD247	CD247 molecule	0.0901973	1.24454	0.31561	0.000258648	0.0145593	0.88096	0.0188304	0.679383	0.810835	0.428118	0.287081	0.0215713	0	1	1	Transient_up
206150_at	939	CD27	CD27 molecule	0.0187161	1.43562	0.521669	9.9e-07	0.00244229	0.51507	0.00057644	0.472449	0.754519	0.717022	0.436663	0.114159	DV	1	1	Transient_up
205692_s_at	952	CD38	CD38 molecule	0.0891367	1.26582	0.34007	0.000356696	0.0216565	0.559377	0.0230633	0.733743	0.758901	0.454805	0.293275	0.0916333	0	1	1	Long Term_Changing
213539_at	915	CD3D	CD3d molecule, delta (CD3-TCR complex)	0.0114573	1.45366	0.539689	1.04e-07	0.00259219	0.17825	0.000151404	0.472449	0.723572	0.745897	0.410517	0.22412	DV	1	1	Long Term_Changing
204118_at	962	CD48	CD48 molecule	0.0317038	1.44638	0.532448	8.85e-06	0.00323173	0.626075	0.00214666	0.492014	0.769602	0.716091	0.47126	0.0949817	0	1	1	Transient_up
34210_at	1043	CD52	CD52 molecule	0.0316007	1.46966	0.555484	1.4e-05	0.00379534	0.432136	0.00283564	0.508126	0.742342	0.733467	0.486046	0.16094	0	1	1	Long Term_Changing
204661_at	1043	CD52	CD52 molecule	0.0463716	1.39057	0.475681	6.62e-05	0.00716851	0.632842	0.00829624	0.573483	0.771421	0.632871	0.426279	0.0925919	0	1	1	Long Term_Changing
242946_at	963	CD53	CD53 molecule	0.0458082	1.26272	0.336538	9.31e-06	0.0166312	0.751	0.00221375	0.700427	0.79115	0.489896	0.26093	0.0424187	0	1	1	Transient_up
203416_at	963	CD53	CD53 molecule	0.149721	1.19577	0.257943	0.00184449	0.0238133	0.667099	0.0619607	0.746417	0.777979	0.331158	0.242755	0.0567837	0	0	1	Transient_up
209795_at	969	CD69	CD69 molecule	0.166045	1.28718	0.364212	0.000305666	0.0859401	0.806402	0.0211937	0.952026	0.800221	0.549401	0.26023	0.0458844	0	0	1	Transient_up
205758_at	925	CD8A	CD8a molecule	0.0458082	1.41018	0.495878	1.54e-05	0.0161275	0.656461	0.0029879	0.690449	0.776258	0.709168	0.390143	0.088499	0	1	1	Transient_up
206761_at	10225	CD96	CD96 molecule	0.0356156	1.3326	0.414246	8.48e-07	0.0409377	0.362824	0.000519877	0.86647	0.73224	0.633874	0.25529	0.140245	DV	1	1	Transient_up
1555120_at	10225	CD96	CD96 molecule	0.0618513	1.21685	0.283152	2.76e-05	0.0242718	0.764539	0.00465941	0.750599	0.792553	0.412374	0.219268	0.0358267	0	1	1	Transient_up
224428_s_at	83879	CDCA7	cell division cycle associated 7	0.0908805	1.37932	0.463957	0.00269297	0.0313319	0.0372485	0.0769615	0.801548	0.695374	0.531857	0.385626	0.464042	0	1	1	Long Term_Constant
1552535_at	149461	CLDN19	claudin 19	0.0317038	1.26472	0.338818	1.1e-05	0.00916094	0.269313	0.00239218	0.615681	0.724365	0.458764	0.26897	0.139898	0	1	1	Transient_up
1554804_a_at	149461	CLDN19	claudin 19	0.0875603	1.13707	0.185326	3.72e-05	0.0551146	0.760822	0.00541389	0.892845	0.792013	0.281643	0.129334	0.0253156	0	0	1	Transient_up
232330_at	55744	COA1	cytochrome c oxidase assembly factor 1 homolog (S. cerevisiae)	0.0417152	1.24018	0.310546	0.000858835	0.00647253	0.0406795	0.0381837	0.555001	0.695374	0.345565	0.28578	0.265173	0	1	1	Long Term_Constant
209083_at	11151	CORO1A	coronin, actin binding protein, 1A	0.0414238	1.30959	0.389117	1.72e-05	0.0137336	0.5169	0.00322919	0.66846	0.754618	0.544855	0.309128	0.0997486	0	1	1	Transient_up
206914_at	56253	CRTAM	cytotoxic and regulatory T cell molecule	0.048693	1.37784	0.462406	0.000102501	0.0158504	0.282821	0.0108543	0.689016	0.725725	0.611123	0.378699	0.20736	0	1	1	Long Term_Changing
210140_at	8530	CST7	cystatin F (leukocystatin)	0.334606	1.17349	0.230805	0.00164957	0.189825	0.833281	0.0580514	0.998613	0.8056	0.373908	0.155907	-0.0310211	0	0	1	Transient_up
205898_at	1524	CX3CR1	chemokine (C-X3-C motif) receptor 1	0.0842239	1.37524	0.45968	0.00529754	0.015936	0.0249078	0.11754	0.689016	0.695374	0.481961	0.423665	0.489665	0	1	0	Long Term_Constant
204533_at	3627	CXCL10	chemokine (C-X-C motif) ligand 10	0.0450319	1.67655	0.745494	0.000122671	0.0244861	0.08049	0.0119078	0.753264	0.71548	0.964492	0.563075	0.541764	0	1	1	Long Term_Changing
218002_s_at	9547	CXCL14	chemokine (C-X-C motif) ligand 14	0.349072	1.23162	0.30056	0.00229129	0.15612	0.688819	0.0696605	0.998613	0.781772	0.480081	0.223964	-0.0783385	0	0	1	Transient_up
203915_at	4283	CXCL9	chemokine (C-X-C motif) ligand 9	0.31498	1.38797	0.472976	0.0025804	0.139585	0.998098	0.0747705	0.998613	0.829372	0.718031	0.353433	-0.000705942	0	0	1	Transient_up
211469_s_at	10663	CXCR6	chemokine (C-X-C motif) receptor 6	0.0187485	1.22442	0.292101	5.19e-08	0.0293071	0.203497	0.000117862	0.781284	0.723572	0.447096	0.171401	0.123488	DV	1	1	Transient_up
206974_at	10663	CXCR6	chemokine (C-X-C motif) receptor 6	0.208844	1.17137	0.228201	3.41e-05	0.406466	0.767166	0.00508845	0.998613	0.79288	0.413179	0.0810693	0.0359332	0	0	1	Transient_up
220230_s_at	51700	CYB5R2	cytochrome b5 reductase 2	0.42413	1.12255	0.166779	0.00439147	0.196628	0.478141	0.104396	0.998613	0.749398	0.277314	0.126371	-0.0861437	0	0	1	Transient_up
220999_s_at	26999	CYFIP2	cytoplasmic FMR1 interacting protein 2	0.181557	1.1761	0.23401	0.00321094	0.0527706	0.368762	0.0863603	0.882666	0.73224	0.300106	0.199059	0.114114	0	0	1	Long Term_Changing
228739_at	192668	CYS1	cystin 1	0.113197	1.21759	0.28403	0.0033068	0.0255832	0.133557	0.0871475	0.758647	0.722487	0.331059	0.254736	0.211574	0	0	1	Long Term_Constant
209606_at	9595	CYTIP	cytohesin 1 interacting protein	0.141827	1.323	0.403813	0.000214328	0.0502238	0.995688	0.0171	0.877955	0.829372	0.600411	0.316469	-0.0010765	0	0	1	Transient_up
219179_at	51339	DACT1	dapper, antagonist of beta-catenin, homolog 1 (Xenopus laevis)	0.145028	1.20366	0.267425	0.0034734	0.021003	0.414301	0.089513	0.733743	0.739641	0.322088	0.257833	0.112167	0	0	1	Long Term_Changing
242605_at	1634	DCN	decorin	0.0816855	1.33271	0.414365	0.00121011	0.0410684	0.0389243	0.0491148	0.86647	0.695374	0.501648	0.318417	0.400694	0	1	1	Long Term_Constant
240556_at	1634	DCN	decorin	0.0700308	1.32877	0.410095	0.00143444	0.0157831	0.0952228	0.0548289	0.689016	0.71845	0.477815	0.365709	0.312171	0	1	1	Long Term_Constant
229721_x_at	91319	DERL3	derlin 3	0.0734435	1.29736	0.375582	7.79e-05	0.0130885	0.994333	0.00926172	0.661131	0.829372	0.527291	0.330314	-0.00115837	0	1	1	Transient_up
215506_s_at	9077	DIRAS3	DIRAS family, GTP-binding RAS-like 3	0.0670152	1.38603	0.470955	0.00412788	0.017266	0.00513674	0.0997584	0.706438	0.644425	0.485456	0.409174	0.601852	0	1	0	Long Term_Constant
219908_at	27123	DKK2	dickkopf 2 homolog (Xenopus laevis)	0.167618	1.35235	0.435469	0.0042292	0.0473157	0.207849	0.101366	0.873289	0.723572	0.532133	0.37302	0.29305	0	0	1	Long Term_Changing
202196_s_at	27122	DKK3	dickkopf 3 homolog (Xenopus laevis)	0.228468	1.27764	0.353482	0.00322354	0.12208	0.32663	0.0863603	0.998613	0.725725	0.483974	0.255485	0.20101	0	0	1	Long Term_Changing
221127_s_at	27122	DKK3	dickkopf 3 homolog (Xenopus laevis)	0.0806657	1.2761	0.351747	0.000763175	0.018696	0.262362	0.0355593	0.717079	0.723572	0.439502	0.309177	0.181423	0	1	1	Long Term_Changing
230508_at	27122	DKK3	dickkopf 3 homolog (Xenopus laevis)	0.0516366	1.27014	0.344983	0.000358671	0.0206628	0.0773347	0.0230633	0.733743	0.71548	0.427606	0.278046	0.262645	0	1	1	Long Term_Changing
206033_s_at	1825	DSC3	desmocollin 3	0.00639039	1.67585	0.744895	5.83e-05	6.63e-05	0.00390014	0.00755139	0.351706	0.634974	0.751644	0.76194	0.672767	DV	1	1	Long Term_Constant
206032_at	1825	DSC3	desmocollin 3	0.0192226	1.60665	0.684056	0.000493148	0.000638793	0.014685	0.0279127	0.370976	0.657064	0.695802	0.696002	0.609998	0	1	1	Long Term_Constant
235075_at	1830	DSG3	desmoglein 3	0.0901973	1.66087	0.731943	0.00871542	0.0129598	0.020634	0.151751	0.661131	0.680056	0.729868	0.705381	0.81606	0	1	0	Long Term_Constant
219551_at	55840	EAF2	ELL associated factor 2	0.0151094	1.34999	0.43295	1.11e-05	0.000244439	0.384332	0.00239218	0.351706	0.73224	0.520876	0.437553	0.125017	DV	1	1	Long Term_Changing
206115_at	1960	EGR3	early growth response 3	0.0576854	1.51916	0.603274	0.0131895	0.00166635	0.0183949	0.191169	0.460407	0.671545	0.523501	0.685228	0.632439	0	1	0	Long Term_Constant
230740_at	30845	EHD3	EH-domain containing 3	0.0323275	1.16757	0.223512	4.88e-05	0.00968744	0.0992934	0.00661297	0.629283	0.720108	0.284885	0.180815	0.141947	0	0	1	Long Term_Changing
226789_at	133418	EMB	embigin	0.0983018	1.20746	0.27197	0.0163697	0.000971924	0.323508	0.212362	0.395387	0.725725	0.246629	0.350937	0.127456	0	1	0	Long Term_Changing
231776_at	8320	EOMES	eomesodermin	0.130207	1.26075	0.33428	6.96e-06	0.127276	0.652231	0.00183324	0.998613	0.775043	0.578712	0.191597	-0.070094	0	0	1	Transient_up
229288_at	2045	EPHA7	EPH receptor A7	0.108679	1.52556	0.609343	0.000667265	0.0441785	0.304981	0.033075	0.86647	0.725725	0.811816	0.481294	0.303027	0	0	1	Long Term_Changing
230425_at	2047	EPHB1	EPH receptor B1	0.0458082	1.43665	0.522709	0.00166434	0.00226792	0.123316	0.0580897	0.472449	0.722487	0.554446	0.54933	0.339049	0	1	1	Long Term_Constant
211742_s_at	2124	EVI2B	ecotropic viral integration site 2B	0.158438	1.27465	0.350096	0.000258063	0.0403254	0.75516	0.0188304	0.86647	0.791692	0.521303	0.292001	-0.0546983	0	0	1	Transient_up
235048_at	26049	FAM169A	family with sequence similarity 169, member A	0.0534285	1.25	0.321926	0.00913222	0.00227503	0.0153038	0.156436	0.472449	0.657064	0.290912	0.350294	0.343414	0	1	0	Long Term_Constant
229390_at	441168	FAM26F	family with sequence similarity 26, member F	0.257514	1.26067	0.334196	0.00363934	0.0997021	0.647161	0.0921418	0.971623	0.774881	0.466047	0.265732	0.0913685	0	0	1	Transient_up
226811_at	54855	FAM46C	family with sequence similarity 46, member C	0.0576854	1.46487	0.550773	0.00159888	0.00352807	0.238241	0.0571899	0.508126	0.723572	0.610113	0.57427	0.283716	0	1	1	Long Term_Changing
220306_at	54855	FAM46C	family with sequence similarity 46, member C	0.0562027	1.27492	0.350403	0.00154144	0.00152479	0.432313	0.0568208	0.440831	0.742342	0.383433	0.39229	0.118063	0	1	1	Long Term_Changing
210865_at	356	FASLG	Fas ligand (TNF superfamily, member 6)	0.0414238	1.19811	0.260761	5.48e-06	0.0249445	0.520745	0.00163529	0.758647	0.754618	0.383974	0.18589	0.0654885	0	0	1	Transient_up
208153_s_at	2196	FAT2	FAT tumor suppressor homolog 2 (Drosophila)	0.1781	1.20422	0.268094	0.0022751	0.11281	0.139192	0.0693756	0.998613	0.722487	0.355494	0.185524	0.215162	0	0	1	Long Term_Constant
231647_s_at	83416	FCRL5	Fc receptor-like 5	0.0118683	1.59111	0.670036	1.81e-06	0.000282873	0.305762	0.000727872	0.351706	0.725725	0.836648	0.63424	0.215856	DV	1	1	Long Term_Changing
229152_at	260436	FDCSP	follicular dendritic cell secreted protein	0.0776395	2.40879	1.26831	0.000637344	0.0532888	0.0395103	0.0324196	0.884398	0.695374	1.60068	0.90707	1.20425	0	1	1	Long Term_Constant
205117_at	2246	FGF1	fibroblast growth factor 1 (acidic)	0.0878586	1.17826	0.236658	0.00178025	0.0152157	0.204525	0.0606351	0.679383	0.723572	0.279665	0.21983	0.141465	0	0	1	Long Term_Changing
203638_s_at	2263	FGFR2	fibroblast growth factor receptor 2	0.0993939	1.25877	0.332011	0.0025216	0.0147989	0.222995	0.0739869	0.679383	0.723572	0.386683	0.316269	0.194586	0	1	1	Long Term_Changing
208228_s_at	2263	FGFR2	fibroblast growth factor receptor 2	0.0838955	1.25423	0.326796	0.00379032	0.00675482	0.176041	0.0939393	0.56482	0.723572	0.353603	0.337216	0.20672	0	1	1	Long Term_Changing
202949_s_at	2274	FHL2	four and a half LIM domains 2	0.0670152	1.21171	0.277045	0.00457462	0.00425708	0.0850911	0.106754	0.508126	0.71548	0.282837	0.291499	0.215653	0	1	1	Long Term_Constant
218980_at	80206	FHOD3	formin homology 2 domain containing 3	0.0395307	1.28563	0.362475	0.000133507	0.00474247	0.251262	0.0120555	0.519289	0.723572	0.447466	0.332364	0.165219	0	1	1	Long Term_Changing
211795_s_at	2533	FYB	FYN binding protein	0.108679	1.27554	0.35111	0.000408414	0.0215363	0.809783	0.025039	0.733743	0.800785	0.478	0.311836	0.040108	0	0	1	Transient_up
227266_s_at	2533	FYB	FYN binding protein	0.0849202	1.27429	0.349691	0.000124937	0.0334237	0.617455	0.0119289	0.822025	0.767931	0.496183	0.273874	0.0791771	0	1	1	Transient_up
224325_at	8325	FZD8	frizzled family receptor 8	0.0450319	1.2877	0.364802	0.00080358	0.0100487	0.0269387	0.036998	0.639964	0.695374	0.411636	0.319311	0.340057	0	1	1	Long Term_Constant
227405_s_at	8325	FZD8	frizzled family receptor 8	0.0243864	1.24105	0.311556	6.5e-05	0.010417	0.00614776	0.00822715	0.639964	0.644425	0.372847	0.238548	0.318314	DV	1	1	Long Term_Constant
227376_at	2737	GLI3	GLI family zinc finger 3	0.0678362	1.20595	0.270176	0.00759303	0.00907729	0.00613098	0.139884	0.614589	0.644425	0.259397	0.258889	0.339075	0	1	0	Long Term_Constant
209883_at	23127	GLT25D2	glycosyltransferase 25 domain containing 2	0.183088	1.17896	0.237513	0.00354107	0.0450388	0.43012	0.0900613	0.867968	0.742342	0.302075	0.209748	0.101879	0	0	1	Long Term_Changing
207651_at	29909	GPR171	G protein-coupled receptor 171	0.0140408	1.59942	0.677553	2.32e-07	0.00321486	0.335768	0.000201959	0.492014	0.727704	0.948059	0.526582	0.209906	DV	1	1	Transient_up
210279_at	2841	GPR18	G protein-coupled receptor 18	0.110144	1.26599	0.340265	0.000291011	0.0432748	0.592656	0.0204207	0.86647	0.763489	0.479362	0.266999	0.0871192	0	0	1	Transient_up
205419_at	1880	GPR183	G protein-coupled receptor 183	0.0686829	1.25508	0.327778	0.000634927	0.025407	0.108932	0.0324196	0.758647	0.722487	0.407016	0.267535	0.23733	0	1	1	Long Term_Changing
214467_at	8477	GPR65	G protein-coupled receptor 65	0.0980102	1.19675	0.259118	0.00341663	0.026237	0.05218	0.088836	0.765733	0.703508	0.292974	0.225229	0.244146	0	0	1	Long Term_Constant
213502_x_at	91316	GUSBP11	glucuronidase, beta pseudogene 11	0.0263509	1.63218	0.706801	0.000152957	0.00134238	0.119236	0.0131009	0.432979	0.722487	0.80804	0.692152	0.410193	0	1	1	Long Term_Changing
205488_at	3001	GZMA	granzyme A (granzyme 1, cytotoxic T-lymphocyte-associated serine esterase 3)	0.0450319	1.39855	0.483928	1.28e-05	0.0152292	0.640482	0.00266567	0.679383	0.773611	0.691686	0.380038	0.0897168	0	1	1	Transient_up
206666_at	3003	GZMK	granzyme K (granzyme 3; tryptase II)	0.0300351	1.49004	0.575355	1.18e-08	0.0161506	0.770688	7.51e-05	0.690449	0.79345	0.936323	0.376397	-0.0559455	DV	1	1	Transient_up
227262_at	145864	HAPLN3	hyaluronan and proteoglycan link protein 3	0.412505	1.13154	0.178293	0.00446472	0.363964	0.841517	0.105278	0.998613	0.806598	0.29612	0.0948546	0.0259506	0	0	1	Transient_up
223541_at	3038	HAS3	hyaluronan synthase 3	0.0534285	1.48543	0.570876	0.0183079	0.000210204	0.0887689	0.223777	0.351706	0.71548	0.458925	0.752517	0.418242	0	1	0	Long Term_Constant
202957_at	3059	HCLS1	hematopoietic cell-specific Lyn substrate 1	0.143063	1.20888	0.273676	0.00087362	0.0464172	0.540569	0.0385468	0.868728	0.755944	0.373079	0.224027	0.0848952	0	0	1	Long Term_Changing
223640_at	10870	HCST	hematopoietic cell signal transducer	0.214205	1.16201	0.216626	0.000287943	0.109671	0.772018	0.0203279	0.994332	0.793559	0.347209	0.152354	-0.0341291	0	0	1	Transient_up
226878_at	3111	HLA-DOA	major histocompatibility complex, class II, DO alpha	0.0463716	1.19818	0.260839	4.85e-05	0.0182784	0.354334	0.00661297	0.712025	0.731624	0.356713	0.205863	0.0993591	0	0	1	Long Term_Changing
211991_s_at	3113	HLA-DPA1	major histocompatibility complex, class II, DP alpha 1	0.180764	1.18833	0.248939	0.00159724	0.147606	0.129365	0.0571899	0.998613	0.722487	0.341783	0.157054	0.204833	0	0	1	Long Term_Constant
201137_s_at	3115	HLA-DPB1	major histocompatibility complex, class II, DP beta 1	0.0493892	1.23511	0.304641	6.73e-05	0.0339393	0.16159	0.00834131	0.822025	0.723572	0.415825	0.219595	0.179223	0	1	1	Long Term_Changing
244485_at	3115	HLA-DPB1	major histocompatibility complex, class II, DP beta 1	0.0806657	1.22395	0.291543	0.0014828	0.00483253	0.516249	0.055877	0.522473	0.754618	0.339972	0.30639	0.0861716	0	1	1	Long Term_Changing
210982_s_at	3122	HLA-DRA	major histocompatibility complex, class II, DR alpha	0.0814251	1.21054	0.275648	0.000820903	0.0511806	0.0421121	0.0372286	0.877955	0.695374	0.344397	0.201291	0.261341	0	1	1	Long Term_Constant
208894_at	3122	HLA-DRA	major histocompatibility complex, class II, DR alpha	0.11561	1.19911	0.261962	0.00221678	0.0665121	0.0398214	0.0681469	0.941519	0.695374	0.319581	0.192904	0.269549	0	0	1	Long Term_Constant
204818_at	3294	HSD17B2	hydroxysteroid (17-beta) dehydrogenase 2	0.097961	1.596	0.674457	0.0032216	0.0112645	0.218222	0.0863603	0.647252	0.723572	0.763169	0.667181	0.398397	0	1	1	Long Term_Changing
209374_s_at	3507	IGHM	immunoglobulin heavy constant mu	0.0414238	2.00184	1.00133	0.000713757	0.00548399	0.0546816	0.0339354	0.527822	0.705653	1.12265	0.932521	0.794768	0	1	1	Long Term_Changing
212827_at	3507	IGHM	immunoglobulin heavy constant mu	0.299308	1.25536	0.328104	0.003518	0.0924502	0.964967	0.089867	0.953913	0.825263	0.474341	0.275465	-0.0088852	0	0	1	Long Term_Changing
212592_at	3512	IGJ	immunoglobulin J polypeptide, linker protein for immunoglobulin alpha and mu polypeptides	0.0289701	1.65681	0.728412	0.000402445	0.000838337	0.0914351	0.0248036	0.395387	0.716857	0.784732	0.754321	0.464463	0	1	1	Long Term_Constant
214768_x_at	3514	IGKC	immunoglobulin kappa constant	0.0192226	2.39602	1.26064	0.000353524	0.000472032	0.0388946	0.0230057	0.370669	0.695374	1.31202	1.31041	0.943946	0	1	1	Long Term_Changing
215176_x_at	3514	IGKC	immunoglobulin kappa constant	0.0509852	2.0382	1.02729	0.00122354	0.00446575	0.144866	0.0494875	0.514396	0.722487	1.1455	1.02322	0.643131	0	1	1	Long Term_Changing
237625_s_at	3514	IGKC	immunoglobulin kappa constant	0.00639039	1.93683	0.953699	1.48e-06	7.58e-05	0.185737	0.00063774	0.351706	0.723572	1.13916	0.938411	0.376811	DV	1	1	Long Term_Changing
214669_x_at	3514	IGKC	immunoglobulin kappa constant	0.0450319	1.65812	0.729552	0.00168132	0.00272323	0.078299	0.0584497	0.472449	0.71548	0.769646	0.748822	0.539257	0	1	1	Long Term_Changing
234851_at	3537	IGLC1	immunoglobulin lambda constant 1 (Mcg marker)	0.127613	1.31187	0.391624	0.00349626	0.00505208	0.837871	0.0895171	0.527822	0.806598	0.452229	0.442965	0.0394408	0	0	1	Transient_up
234350_at	3537	IGLC1	immunoglobulin lambda constant 1 (Mcg marker)	0.379934	1.1294	0.175556	0.0021517	0.168321	0.446846	0.0676501	0.998613	0.743665	0.292842	0.13181	-0.0902815	0	0	1	Transient_up
211881_x_at	28831	IGLJ3	immunoglobulin lambda joining 3	0.0414238	1.56039	0.641902	0.000150663	0.00394327	0.3741	0.013	0.508126	0.73224	0.794537	0.608051	0.228901	0	1	1	Long Term_Changing
215946_x_at	91353	IGLL3P	immunoglobulin lambda-like polypeptide 3, pseudogene	0.0357807	1.58687	0.666187	0.000285407	0.00252513	0.154339	0.0202717	0.472449	0.723572	0.769469	0.647859	0.373421	0	1	1	Long Term_Changing
217235_x_at	100423062	IGLL5	immunoglobulin lambda-like polypeptide 5	0.021448	1.98295	0.987649	0.000148725	0.000902514	0.0805722	0.013	0.395387	0.71548	1.10328	0.978131	0.62791	0	1	1	Long Term_Changing
217227_x_at	28823	IGLV1-44	immunoglobulin lambda variable 1-44	0.0405372	1.79095	0.840728	0.000178254	0.00415053	0.270368	0.0148313	0.508126	0.724895	1.02534	0.78948	0.371123	0	1	1	Long Term_Changing
216430_x_at	28823	IGLV1-44	immunoglobulin lambda variable 1-44	0.0335994	1.52277	0.606694	2.31e-05	0.00584669	0.379264	0.0041379	0.537764	0.73224	0.802443	0.519961	0.202875	DV	1	1	Long Term_Changing
227346_at	10320	IKZF1	IKAROS family zinc finger 1 (Ikaros)	0.0258475	1.3889	0.473944	1.29e-06	0.00858296	0.436468	0.000631994	0.605928	0.742342	0.675941	0.359296	0.13029	0	1	1	Transient_up
205039_s_at	10320	IKZF1	IKAROS family zinc finger 1 (Ikaros)	0.0404534	1.23273	0.301861	1.3e-06	0.026235	0.705614	0.000631994	0.765733	0.784078	0.461708	0.206577	0.0431651	0	1	1	Transient_up
227344_at	10320	IKZF1	IKAROS family zinc finger 1 (Ikaros)	0.0873872	1.19621	0.258468	1.99e-05	0.0365571	0.828408	0.00361941	0.845631	0.804546	0.399633	0.193132	-0.0246472	0	0	1	Transient_up
1552584_at	3594	IL12RB1	interleukin 12 receptor, beta 1	0.0411822	1.21236	0.27782	4.48e-05	0.0225247	0.13285	0.00628132	0.739974	0.722487	0.372389	0.206539	0.168079	0	1	1	Long Term_Changing
209827_s_at	3603	IL16	interleukin 16	0.270393	1.13321	0.180414	0.000113209	0.283565	0.652163	0.0114671	0.998613	0.775043	0.326972	0.0896039	-0.0467656	0	0	1	Transient_up
205291_at	3560	IL2RB	interleukin 2 receptor, beta	0.0395377	1.27306	0.348305	9.66e-05	0.0086097	0.180397	0.0107147	0.605928	0.723572	0.440982	0.297239	0.186181	0	1	1	Long Term_Changing
226218_at	3575	IL7R	interleukin 7 receptor	0.134267	1.4978	0.582846	0.000204979	0.0662697	0.773241	0.0165812	0.939871	0.794043	0.867364	0.426917	0.0826666	0	0	1	Transient_up
221185_s_at	84223	IQCG	IQ motif containing G	0.170727	1.21086	0.276027	0.000491063	0.0919656	0.629442	0.0279127	0.953913	0.77048	0.406839	0.196272	0.0694848	0	0	1	Transient_up
204562_at	3662	IRF4	interferon regulatory factor 4	0.0174857	1.46629	0.552168	1.38e-06	0.002073	0.394703	0.00063774	0.472449	0.733622	0.743429	0.467542	0.157262	DV	1	1	Long Term_Changing
1554240_a_at	3683	ITGAL	integrin, alpha L (antigen CD11A (p180), lymphocyte function-associated antigen 1; alpha polypeptide)	0.048693	1.36313	0.446921	3.94e-06	0.0229593	0.943536	0.00130978	0.739974	0.821582	0.679508	0.328221	0.0125564	0	1	1	Transient_up
213475_s_at	3683	ITGAL	integrin, alpha L (antigen CD11A (p180), lymphocyte function-associated antigen 1; alpha polypeptide)	0.0775251	1.21402	0.279787	5.94e-06	0.0784785	0.857018	0.00168656	0.948492	0.808868	0.450996	0.171206	0.0216493	0	1	1	Transient_up
211339_s_at	3702	ITK	IL2-inducible T-cell kinase	0.0155031	1.50419	0.588991	6.07e-08	0.00374115	0.669253	0.000117862	0.508126	0.778398	0.863709	0.447285	0.0803195	DV	1	1	Transient_up
227677_at	3718	JAK3	Janus kinase 3	0.400307	1.13485	0.182502	0.00124929	0.449053	0.900533	0.0500079	0.998613	0.814331	0.332582	0.0777433	-0.0159536	0	0	1	Transient_up
239835_at	84541	KBTBD8	kelch repeat and BTB (POZ) domain containing 8	0.0380939	1.16569	0.221188	2.67e-05	0.0102694	0.306871	0.00463709	0.639964	0.725725	0.296641	0.180039	0.0879555	0	0	1	Long Term_Changing
221584_s_at	3778	KCNMA1	potassium large conductance calcium-activated channel, subfamily M, alpha member 1	0.0337263	1.36109	0.444768	0.0131948	0.000309153	0.00134323	0.191169	0.354812	0.632164	0.342838	0.519118	0.57025	DV	1	0	Long Term_Constant
206478_at	9834	KIAA0125	KIAA0125	0.00639039	1.65394	0.72591	2.14e-07	0.000456237	0.141942	0.000201959	0.370669	0.722487	0.9373	0.623045	0.316554	DV	1	1	Long Term_Changing
203130_s_at	3800	KIF5C	kinesin family member 5C	0.0232807	1.57593	0.656207	0.00296109	0.00038656	0.00147938	0.0817118	0.370669	0.632164	0.5739	0.707335	0.783417	DV	1	1	Long Term_Constant
229310_at	114818	KLHL29	kelch-like family member 29	0.243091	1.14027	0.189372	0.00323245	0.226498	0.128117	0.0863603	0.998613	0.722487	0.264526	0.109008	0.171059	0	0	1	Long Term_Constant
228167_at	89857	KLHL6	kelch-like family member 6	0.319115	1.2201	0.287001	0.000903452	0.0602155	0.192458	0.0395633	0.908626	0.723572	0.461543	0.262	-0.225107	0	0	1	Transient_up
1560396_at	89857	KLHL6	kelch-like family member 6	0.0980102	1.2053	0.26939	0.000129099	0.0167782	0.838033	0.0120555	0.701207	0.806598	0.383435	0.239238	-0.0250845	0	1	1	Transient_up
214470_at	3820	KLRB1	killer cell lectin-like receptor subfamily B, member 1	0.0381084	1.4018	0.487278	1.98e-06	0.0363145	0.360756	0.000729101	0.843943	0.73224	0.732292	0.31422	0.169202	DV	1	1	Transient_up
201820_at	3852	KRT5	keratin 5	0.0450319	1.44742	0.533484	0.0029338	0.00397476	0.0148236	0.081542	0.508126	0.657064	0.533493	0.527185	0.551755	0	1	1	Long Term_Constant
244572_at	339855	KY	kyphoscoliosis peptidase	0.0335994	1.43348	0.519526	0.000839253	0.000724498	0.142204	0.0378916	0.395387	0.722487	0.545977	0.56519	0.298251	0	1	1	Long Term_Changing
216840_s_at	3908	LAMA2	laminin, alpha 2	0.0875934	1.20822	0.272886	0.000252455	0.0445782	0.31701	0.0186122	0.86647	0.725725	0.375128	0.205413	0.12638	0	1	1	Long Term_Changing
213519_s_at	3908	LAMA2	laminin, alpha 2	0.148258	1.19795	0.260563	0.00163199	0.0508737	0.327827	0.0576722	0.877955	0.725725	0.340744	0.212498	0.13158	0	0	1	Long Term_Changing
205116_at	3908	LAMA2	laminin, alpha 2	0.152103	1.18557	0.245577	0.00104822	0.0630012	0.401641	0.04408	0.919303	0.734935	0.334873	0.190563	0.106245	0	0	1	Long Term_Changing
205569_at	27074	LAMP3	lysosomal-associated membrane protein 3	0.0317038	1.44682	0.532888	0.000109609	0.00532051	0.0858253	0.0111998	0.527822	0.71548	0.644636	0.465923	0.353059	0	1	1	Long Term_Changing
211005_at	27040	LAT	linker for activation of T cells	0.0488585	1.19744	0.259959	5.09e-06	0.0162187	0.936639	0.0015596	0.691382	0.820746	0.39015	0.20213	-0.0081976	0	0	1	Transient_up
207734_at	54900	LAX1	lymphocyte transmembrane adaptor 1	0.0317038	1.27619	0.351841	6.74e-06	0.00548222	0.539195	0.00182525	0.527822	0.755944	0.48274	0.294613	0.0795657	0	1	1	Transient_up
221011_s_at	81606	LBH	limb bud and heart development	0.132429	1.22521	0.293031	0.000323077	0.107625	0.316695	0.02188	0.987533	0.725725	0.426289	0.189822	0.146431	0	0	1	Long Term_Changing
204891_s_at	3932	LCK	lymphocyte-specific protein tyrosine kinase	0.0367928	1.36892	0.453035	1.15e-06	0.0172949	0.729831	0.000631994	0.706438	0.787007	0.681668	0.325382	0.0579297	0	1	1	Transient_up
205270_s_at	3937	LCP2	lymphocyte cytosolic protein 2 (SH2 domain containing leukocyte protein of 76kDa)	0.362931	1.14694	0.197791	0.00348417	0.223277	0.982802	0.0895171	0.998613	0.827872	0.31367	0.131252	0.00288063	0	0	1	Transient_up
209574_s_at	753	LDLRAD4	low density lipoprotein receptor class A domain containing 4	0.0450319	1.1479	0.198999	8.19e-05	0.0480656	0.029082	0.00948644	0.8752	0.695374	0.263375	0.131111	0.180547	DV	0	1	Long Term_Constant
230577_at	100507008	LINC00844	long intergenic non-protein coding RNA 844	0.0317038	1.51611	0.600379	0.00138406	0.00148405	0.0143486	0.0539204	0.440831	0.657064	0.599748	0.608891	0.577766	0	1	1	Long Term_Constant
239010_at	100653149	LOC100653149	uncharacterized LOC100653149	0.0997197	1.27257	0.347743	0.0062968	0.0101308	0.113916	0.126462	0.639964	0.722487	0.367489	0.352736	0.267083	0	1	0	Long Term_Constant
224342_x_at	96610	LOC96610	BMS1 homolog, ribosome assembly protein (yeast) pseudogene	0.0317038	1.80127	0.849012	3.99e-05	0.00311017	0.292082	0.00566578	0.492014	0.725725	1.07021	0.770781	0.335238	DV	1	1	Long Term_Changing
216250_s_at	9404	LPXN	leupaxin	0.167934	1.14051	0.189674	0.000616986	0.109952	0.408933	0.0320059	0.994381	0.737371	0.275107	0.128202	0.0820412	0	0	1	Long Term_Changing
204682_at	4053	LTBP2	latent transforming growth factor beta binding protein 2	0.00639039	1.31129	0.39099	1.94e-06	0.000817986	0.0128754	0.000729101	0.395387	0.657064	0.471738	0.329038	0.300454	DV	1	1	Long Term_Constant
223690_at	4053	LTBP2	latent transforming growth factor beta binding protein 2	0.0330482	1.27459	0.350037	0.000124319	0.013961	0.0170254	0.0119289	0.67075	0.666091	0.424488	0.271759	0.328019	0	1	1	Long Term_Constant
231124_x_at	4063	LY9	lymphocyte antigen 9	0.331002	1.14361	0.193595	0.000857216	0.145957	0.433654	0.0381837	0.998613	0.742342	0.324777	0.14147	-0.0944543	0	0	1	Transient_up
213043_s_at	9862	MED24	mediator complex subunit 24	0.247028	1.12999	0.176304	0.000609571	0.430379	0.183407	0.0319605	0.998613	0.723572	0.284546	0.065029	0.136944	0	0	1	Long Term_Changing
230011_at	150365	MEI1	meiosis inhibitor 1	0.00989533	1.39295	0.478149	5.44e-07	0.000260764	0.331085	0.000395742	0.351706	0.726893	0.61074	0.441106	0.141559	DV	1	1	Long Term_Changing
212713_at	4239	MFAP4	microfibrillar-associated protein 4	0.0842239	1.30022	0.378753	0.000573919	0.0217484	0.337251	0.0308077	0.733743	0.727939	0.487221	0.326239	0.167927	0	1	1	Long Term_Changing
210605_s_at	4240	MFGE8	milk fat globule-EGF factor 8 protein	0.352623	1.20392	0.267745	0.00149185	0.41497	0.626881	0.055877	0.998613	0.769695	0.453461	0.116109	0.0860832	0	0	1	Transient_up
1555942_a_at	642587	MIR205HG	MIR205 host gene (non-protein coding)	0.0705916	1.24946	0.321309	0.000100101	0.0687292	0.163496	0.0107965	0.948492	0.723572	0.453708	0.210449	0.199813	0	1	1	Long Term_Changing
226844_at	79817	MOB3B	MOB kinase activator 3B	0.338103	1.11707	0.159719	0.000871924	0.392625	0.77515	0.0385468	0.998613	0.794213	0.275985	0.0705397	0.0292872	0	0	1	Transient_up
201874_at	9019	MPZL1	myelin protein zero-like 1	0.0692898	1.16364	0.218649	7.02e-05	0.0900708	0.123079	0.00860744	0.952026	0.722487	0.314056	0.132366	0.14968	0	0	1	Long Term_Changing
201875_s_at	9019	MPZL1	myelin protein zero-like 1	0.203253	1.14518	0.195576	0.00219251	0.10232	0.329338	0.0680595	0.977974	0.726536	0.26756	0.143373	0.10608	0	0	1	Long Term_Changing
225520_at	25902	MTHFD1L	methylenetetrahydrofolate dehydrogenase (NADP+ dependent) 1-like	0.403276	1.11072	0.151493	0.00236643	0.748844	0.217361	0.070862	0.998613	0.723572	0.264102	0.0277716	0.133657	0	0	1	Long Term_Changing
1569956_at	4638	MYLK	myosin light chain kinase	0.0608469	1.26321	0.337097	0.00378931	0.00743266	0.0287485	0.0939393	0.573483	0.695374	0.347466	0.327309	0.330792	0	1	1	Long Term_Constant
223565_at	51237	MZB1	marginal zone B and B1 cell-specific protein	0.0561464	1.74311	0.801664	0.0006919	0.00611714	0.275484	0.0332153	0.543945	0.725725	0.949928	0.776437	0.378248	0	1	1	Long Term_Changing
221286_s_at	51237	MZB1	marginal zone B and B1 cell-specific protein	0.0367928	1.58399	0.663565	9.89e-05	0.00476827	0.22206	0.0107703	0.519289	0.723572	0.823235	0.598697	0.317097	0	1	1	Long Term_Changing
215118_s_at	NA	NA	NA	0.00639039	2.60457	1.38104	4.45e-08	0.000136716	0.236937	0.000117862	0.351706	0.723572	1.79158	1.2256	0.457286	DV	1	1	Long Term_Changing
217148_x_at	NA	NA	NA	0.0263509	2.32728	1.21864	0.000388962	0.000902533	0.0631683	0.0243592	0.395387	0.710523	1.30642	1.24426	0.850185	DV	1	1	Long Term_Constant
211645_x_at	NA	NA	NA	0.0417152	2.17656	1.12205	0.00065933	0.00415918	0.114528	0.0328213	0.508126	0.722487	1.2715	1.08392	0.732107	0	1	1	Long Term_Changing
216984_x_at	NA	NA	NA	0.0323275	2.06945	1.04925	0.000676696	0.00109405	0.0875536	0.0332153	0.410721	0.71548	1.11601	1.0932	0.697922	0	1	1	Long Term_Constant
216576_x_at	NA	NA	NA	0.0450319	2.06718	1.04767	0.000493627	0.00458543	0.173885	0.0279127	0.514396	0.723572	1.22127	1.00484	0.590501	0	1	1	Long Term_Changing
234764_x_at	NA	NA	NA	0.0670152	2.04789	1.03414	0.00197012	0.00383629	0.279697	0.0641031	0.508126	0.725725	1.14544	1.09031	0.498114	0	1	1	Long Term_Changing
211644_x_at	NA	NA	NA	0.0414238	2.0456	1.03252	0.000735034	0.00267616	0.16009	0.034805	0.472449	0.723572	1.15405	1.04256	0.596216	0	1	1	Long Term_Changing
217179_x_at	NA	NA	NA	0.0414238	1.90019	0.926142	0.00030994	0.00411443	0.234653	0.0212373	0.508126	0.723572	1.10336	0.886063	0.44889	0	1	1	Long Term_Changing
216401_x_at	NA	NA	NA	0.0450319	1.89133	0.919404	0.000502661	0.00455532	0.187537	0.0282861	0.514396	0.723572	1.07329	0.885085	0.503555	0	1	1	Long Term_Changing
211643_x_at	NA	NA	NA	0.0458082	1.88556	0.914992	0.000772988	0.00381155	0.175344	0.0358731	0.508126	0.723572	1.03949	0.907328	0.520176	0	1	1	Long Term_Changing
217022_s_at	NA	NA	NA	0.0450319	1.86849	0.901869	0.00151541	0.00226223	0.115499	0.0565777	0.472449	0.722487	0.959116	0.941905	0.593777	0	1	1	Long Term_Constant
217378_x_at	NA	NA	NA	0.0407033	1.86072	0.895861	0.000470455	0.00312114	0.158485	0.0272355	0.492014	0.723572	1.02574	0.878052	0.512499	0	1	1	Long Term_Changing
216207_x_at	NA	NA	NA	0.037501	1.85981	0.895155	0.000472299	0.00236024	0.118715	0.0272355	0.472449	0.722487	1.00436	0.885968	0.556004	0	1	1	Long Term_Changing
216853_x_at	NA	NA	NA	0.0395377	1.79295	0.842332	0.000109394	0.00332391	0.409597	0.0111998	0.500937	0.737505	1.04859	0.800088	0.274053	0	1	1	Long Term_Changing
217157_x_at	NA	NA	NA	0.05503	1.73691	0.796525	0.000365143	0.00839382	0.324222	0.0232424	0.602095	0.725725	0.987017	0.735039	0.336978	0	1	1	Long Term_Changing
209138_x_at	NA	NA	NA	0.0463716	1.73428	0.794335	0.00195815	0.00251675	0.100072	0.0641029	0.472449	0.720108	0.83433	0.831018	0.553779	0	1	1	Long Term_Constant
214677_x_at	NA	NA	NA	0.0503095	1.71655	0.77951	0.00297428	0.00260003	0.0816029	0.0817118	0.472449	0.71548	0.796895	0.826231	0.58554	0	1	1	Long Term_Constant
215214_at	NA	NA	NA	0.0554294	1.68631	0.753869	0.000417114	0.0104853	0.236445	0.0252692	0.639964	0.723572	0.929276	0.678402	0.385474	0	1	1	Long Term_Changing
206785_s_at	NA	NA	NA	0.0458082	1.68009	0.748536	0.000511179	0.00623472	0.149973	0.0286272	0.543989	0.722487	0.879715	0.699382	0.451863	0	1	1	Long Term_Changing
215121_x_at	NA	NA	NA	0.0414238	1.67104	0.740742	0.0013089	0.00243732	0.0800059	0.0516836	0.472449	0.71548	0.787783	0.757059	0.535749	0	1	1	Long Term_Constant
211868_x_at	NA	NA	NA	0.0179098	1.65503	0.726854	9.87e-05	0.000947847	0.0479609	0.0107703	0.395387	0.70316	0.814977	0.699367	0.511485	DV	1	1	Long Term_Constant
211796_s_at	NA	NA	NA	0.0129822	1.64785	0.720588	6.09e-07	0.00249164	0.182544	0.000417394	0.472449	0.723572	0.968511	0.575998	0.310061	DV	1	1	Long Term_Changing
214836_x_at	NA	NA	NA	0.0335633	1.62845	0.703496	0.000701402	0.00126503	0.0886488	0.0334847	0.419428	0.71548	0.75152	0.728567	0.469779	0	1	1	Long Term_Constant
215379_x_at	NA	NA	NA	0.0545586	1.62208	0.697843	0.00315663	0.00310178	0.089303	0.0861123	0.492014	0.71548	0.718546	0.73578	0.518274	0	1	1	Long Term_Constant
217480_x_at	NA	NA	NA	0.0407033	1.60834	0.685569	0.000303802	0.00380427	0.195731	0.0211906	0.508126	0.723572	0.809701	0.655071	0.358309	0	1	1	Long Term_Changing
205157_s_at	NA	NA	NA	0.0875603	1.54143	0.624266	0.0163114	0.00544063	0.0207479	0.212362	0.527822	0.680056	0.564246	0.670752	0.690295	0	1	0	Long Term_Constant
221671_x_at	NA	NA	NA	0.0493892	1.53295	0.616309	0.00317776	0.00250528	0.0711011	0.0862847	0.472449	0.711633	0.624222	0.654427	0.479063	0	1	1	Long Term_Constant
221651_x_at	NA	NA	NA	0.0571306	1.52315	0.607062	0.00398338	0.003217	0.0747447	0.0978223	0.492014	0.71548	0.614446	0.643176	0.47741	0	1	1	Long Term_Constant
224795_x_at	NA	NA	NA	0.0556227	1.5023	0.587172	0.00459223	0.00255933	0.0718699	0.106754	0.472449	0.713715	0.582263	0.635019	0.464616	0	1	1	Long Term_Constant
212236_x_at	NA	NA	NA	0.0684104	1.47597	0.561668	0.00826515	0.00549826	0.0204638	0.14654	0.527822	0.680056	0.536974	0.577993	0.59697	0	1	0	Long Term_Constant
214916_x_at	NA	NA	NA	0.0614727	1.44234	0.528411	0.0015955	0.00978617	0.0843551	0.0571899	0.629377	0.71548	0.595068	0.493503	0.406515	0	1	1	Long Term_Constant
216918_s_at	NA	NA	NA	0.0908805	1.42404	0.50999	0.00818951	0.00910349	0.0548407	0.145855	0.614589	0.705653	0.51438	0.518299	0.471142	0	1	0	Long Term_Constant
244107_at	NA	NA	NA	0.0380939	1.42392	0.509866	0.00194558	0.00174787	0.0250016	0.0641029	0.472449	0.695374	0.509498	0.526302	0.463352	0	1	1	Long Term_Constant
1554225_a_at	NA	NA	NA	0.0380939	1.40974	0.495426	0.00010183	0.00926953	0.122296	0.0108543	0.617417	0.722487	0.621311	0.416104	0.304129	0	1	1	Long Term_Changing
210972_x_at	NA	NA	NA	0.0296947	1.40774	0.493376	2.03e-06	0.0154128	0.284054	0.000729101	0.68237	0.725725	0.705837	0.352261	0.191554	0	1	1	Long Term_Changing
236280_at	NA	NA	NA	0.0395307	1.40417	0.489713	6.24e-06	0.0147906	0.547587	0.00173032	0.679383	0.756783	0.703044	0.373365	0.113031	0	1	1	Transient_up
239994_at	NA	NA	NA	0.171332	1.40307	0.488589	0.00368113	0.0281114	0.518266	0.0921804	0.771739	0.754618	0.605811	0.463786	0.167937	0	0	1	Long Term_Changing
205821_at	NA	NA	NA	0.0323275	1.3959	0.481196	8.28e-07	0.0145715	0.661407	0.000519877	0.679383	0.777067	0.718426	0.346998	0.0762981	0	1	1	Transient_up
242127_at	NA	NA	NA	0.0997197	1.38241	0.467184	0.00195766	0.0346689	0.0869075	0.0641029	0.825549	0.71548	0.561157	0.386089	0.387951	0	1	1	Long Term_Constant
209813_x_at	NA	NA	NA	0.0790851	1.36903	0.453159	0.000236108	0.0671124	0.107557	0.0179758	0.944169	0.722487	0.616639	0.305723	0.333793	0	1	1	Long Term_Changing
239984_at	NA	NA	NA	0.154056	1.34495	0.427555	0.00220113	0.0556213	0.242576	0.0680595	0.89401	0.723572	0.548549	0.345384	0.260921	0	0	1	Long Term_Changing
215806_x_at	NA	NA	NA	0.154056	1.34069	0.422973	0.00115017	0.114958	0.136582	0.0476788	0.998613	0.722487	0.575714	0.279444	0.328234	0	0	1	Long Term_Changing
209671_x_at	NA	NA	NA	0.0518275	1.31239	0.392201	1.51e-05	0.0333111	0.535977	0.0029879	0.822025	0.755938	0.576992	0.279634	0.100145	0	1	1	Transient_up
240259_at	NA	NA	NA	0.152006	1.29866	0.37702	0.00033778	0.203184	0.142458	0.0223559	0.998613	0.722487	0.560452	0.197574	0.283806	0	0	1	Long Term_Changing
214567_s_at	NA	NA	NA	0.145149	1.2931	0.370836	0.000686228	0.0731449	0.400174	0.0332153	0.948492	0.734935	0.518326	0.273698	0.158919	0	0	1	Long Term_Changing
229437_at	NA	NA	NA	0.0404534	1.2812	0.3575	7.31e-06	0.0278868	0.313945	0.00183324	0.771739	0.725725	0.516542	0.248811	0.140441	0	1	1	Long Term_Changing
211144_x_at	NA	NA	NA	0.203253	1.27663	0.352346	0.00156462	0.168336	0.181406	0.0571899	0.998613	0.723572	0.497027	0.216732	0.261617	0	0	1	Long Term_Changing
236295_s_at	NA	NA	NA	0.0695365	1.27623	0.351891	7.43e-05	0.0473519	0.349272	0.00900996	0.873289	0.729733	0.502465	0.24935	0.14534	0	1	1	Long Term_Changing
214995_s_at	NA	NA	NA	0.0119014	1.26489	0.339012	0.00037962	2.41e-05	0.0303598	0.0239027	0.351706	0.695374	0.320008	0.393976	0.243004	DV	1	1	Long Term_Constant
242051_at	NA	NA	NA	0.0684104	1.26259	0.33639	0.00124733	0.0128343	0.132429	0.0500079	0.661131	0.722487	0.393965	0.307042	0.228762	0	1	1	Long Term_Changing
231925_at	NA	NA	NA	0.205315	1.23673	0.306532	0.00196461	0.070147	0.61998	0.0641029	0.948492	0.768899	0.422947	0.248832	0.0841499	0	0	1	Transient_up
239294_at	NA	NA	NA	0.103554	1.21575	0.28185	0.000993177	0.0124838	0.649468	0.0425331	0.655461	0.774881	0.355798	0.272665	0.0607988	0	0	1	Long Term_Changing
238668_at	NA	NA	NA	0.139368	1.19185	0.2532	0.00233428	0.0176821	0.592835	0.0701721	0.708294	0.763489	0.313443	0.247324	0.0684495	0	0	1	Long Term_Changing
234260_at	NA	NA	NA	0.21732	1.18576	0.245817	0.0032691	0.209424	0.055896	0.0867849	0.998613	0.705653	0.329613	0.141181	0.269069	0	0	1	Long Term_Constant
239951_at	NA	NA	NA	0.227553	1.17942	0.238083	0.000656696	0.37419	0.144126	0.0328213	0.998613	0.722487	0.372627	0.0966164	0.19832	0	0	1	Long Term_Changing
1553275_s_at	NA	NA	NA	0.161304	1.1679	0.223923	0.00202949	0.0813691	0.17521	0.065333	0.948492	0.723572	0.292868	0.166258	0.160469	0	0	1	Long Term_Changing
204670_x_at	NA	NA	NA	0.162491	1.1614	0.215859	0.000331639	0.252268	0.115563	0.0221179	0.998613	0.722487	0.325427	0.102984	0.176706	0	0	1	Long Term_Changing
230850_at	NA	NA	NA	0.133009	1.14892	0.200275	3.24e-05	0.495208	0.045902	0.00490863	0.998613	0.70316	0.329691	0.0529629	0.194672	0	0	1	Long Term_Changing
238455_at	NA	NA	NA	0.319115	1.14685	0.19768	0.0021447	0.362763	0.306384	0.0676501	0.998613	0.725725	0.310016	0.091905	0.128625	0	0	1	Long Term_Changing
243154_at	NA	NA	NA	0.349934	1.12053	0.164176	0.00242403	0.279904	0.776691	0.0716657	0.998613	0.794287	0.264536	0.0943716	0.0307464	0	0	1	Transient_up
219368_at	4674	NAP1L2	nucleosome assembly protein 1-like 2	0.0814251	1.2697	0.344489	0.00262919	0.00978655	0.160424	0.0759953	0.629377	0.723572	0.386457	0.337131	0.225268	0	1	1	Long Term_Constant
213438_at	23114	NFASC	neurofascin	0.05503	1.37611	0.460599	0.000228854	0.037512	0.0588232	0.0175381	0.848288	0.705759	0.594355	0.334844	0.377826	0	1	1	Long Term_Constant
228442_at	4773	NFATC2	nuclear factor of activated T-cells, cytoplasmic, calcineurin-dependent 2	0.270393	1.16057	0.21483	0.00305843	0.24103	0.219174	0.0838261	0.998613	0.723572	0.310399	0.123223	0.160786	0	0	1	Long Term_Changing
230412_at	64067	NPAS3	neuronal PAS domain protein 3	0.120494	1.17713	0.23527	0.00461268	0.00869582	0.417044	0.10682	0.609115	0.740119	0.264658	0.249788	0.0946446	0	0	1	Long Term_Changing
229281_at	64067	NPAS3	neuronal PAS domain protein 3	0.298105	1.15505	0.207953	0.00291265	0.232285	0.399769	0.0813619	0.998613	0.734823	0.30971	0.124621	0.109139	0	0	1	Long Term_Changing
221796_at	4915	NTRK2	neurotrophic tyrosine kinase, receptor, type 2	0.32102	1.12886	0.174862	0.00269065	0.208935	0.69813	0.0769615	0.998613	0.783402	0.268184	0.112599	0.0431011	0	0	1	Transient_up
209626_s_at	26031	OSBPL3	oxysterol binding protein-like 3	0.0789081	1.18928	0.250091	0.0016554	0.00731228	0.311331	0.0580811	0.573483	0.725725	0.289655	0.250654	0.115912	0	0	1	Long Term_Changing
213568_at	116039	OSR2	odd-skipped related 2 (Drosophila)	0.0516239	1.34184	0.424217	0.000537342	0.0106856	0.129954	0.0296645	0.640275	0.722487	0.508552	0.377965	0.276048	0	1	1	Long Term_Changing
244008_at	79668	PARP8	poly (ADP-ribose) polymerase family, member 8	0.0756025	1.19319	0.254827	0.000455238	0.0503286	0.0675807	0.0265772	0.877955	0.71141	0.328966	0.183658	0.213206	0	0	1	Long Term_Constant
229515_at	5074	PAWR	PRKC, apoptosis, WT1, regulator	0.203253	1.15801	0.211653	0.00345119	0.0896182	0.247108	0.0891377	0.952026	0.723572	0.277039	0.161975	0.136922	0	0	1	Long Term_Changing
239218_at	5137	PDE1C	phosphodiesterase 1C, calmodulin-dependent 70kDa	0.0463716	1.46739	0.553248	0.000456321	0.0142507	0.0573083	0.0265772	0.673037	0.705653	0.661544	0.465171	0.446311	0	1	1	Long Term_Changing
236344_at	5137	PDE1C	phosphodiesterase 1C, calmodulin-dependent 70kDa	0.0684104	1.30436	0.383343	0.000446496	0.0227027	0.180664	0.0262677	0.739974	0.723572	0.486748	0.316955	0.229785	0	1	1	Long Term_Changing
203131_at	5156	PDGFRA	platelet-derived growth factor receptor, alpha polypeptide	0.0588824	1.18592	0.246007	0.000344905	0.0173295	0.195564	0.0226984	0.706438	0.723572	0.311203	0.207617	0.139122	0	0	1	Long Term_Changing
211564_s_at	8572	PDLIM4	PDZ and LIM domain 4	0.107198	1.24992	0.321831	0.00277372	0.0382648	0.0576926	0.0786121	0.854657	0.705653	0.377945	0.264344	0.300848	0	0	1	Long Term_Constant
41469_at	5266	PI3	peptidase inhibitor 3, skin-derived	0.0275204	1.57829	0.65836	1.57e-05	0.00473389	0.234042	0.00299581	0.519289	0.723572	0.856895	0.557143	0.287282	0	1	1	Long Term_Changing
203691_at	5266	PI3	peptidase inhibitor 3, skin-derived	0.0405372	1.50325	0.588084	3.57e-05	0.0140546	0.25823	0.00525724	0.672099	0.723572	0.79038	0.466358	0.263988	0	1	1	Long Term_Changing
205632_s_at	8395	PIP5K1B	phosphatidylinositol-4-phosphate 5-kinase, type I, beta	0.0395377	1.30504	0.384097	4.95e-05	0.0148256	0.16496	0.00661633	0.679383	0.723572	0.506271	0.302353	0.21227	0	1	1	Long Term_Changing
235230_at	257068	PLCXD2	phosphatidylinositol-specific phospholipase C, X domain containing 2	0.243091	1.14355	0.193515	0.000969814	0.172512	0.702166	0.0418402	0.998613	0.783719	0.299155	0.123533	0.0429112	0	0	1	Transient_up
201136_at	5355	PLP2	proteolipid protein 2 (colonic epithelium-enriched)	0.0628866	1.17712	0.235256	8.23e-05	0.0388418	0.281933	0.00948644	0.862011	0.725725	0.328344	0.171026	0.109992	0	0	1	Long Term_Changing
201578_at	5420	PODXL	podocalyxin-like	0.327077	1.13058	0.17706	0.00349662	0.259449	0.446723	0.0895171	0.998613	0.743665	0.267608	0.103673	0.0869086	0	0	1	Long Term_Changing
205267_at	5450	POU2AF1	POU class 2 associating factor 1	0.0457452	1.80247	0.849973	0.000277075	0.00572906	0.267019	0.0198006	0.534192	0.724365	1.03632	0.793334	0.390234	0	1	1	Long Term_Changing
229809_at	5463	POU6F1	POU class 6 homeobox 1	0.274464	1.1173	0.160012	0.000570113	0.25124	0.858738	0.0308077	0.998613	0.809079	0.265282	0.087875	0.0169107	0	0	1	Transient_up
238117_at	5498	PPOX	protoporphyrinogen oxidase	0.319115	1.10752	0.147337	0.000199424	0.277889	0.49672	0.016359	0.998613	0.751881	0.269671	0.0778261	-0.0605622	0	0	1	Transient_up
213849_s_at	5521	PPP2R2B	protein phosphatase 2, regulatory subunit B, beta	0.107198	1.21384	0.279583	0.00145031	0.0123957	0.564622	0.0552088	0.655461	0.760108	0.344804	0.273979	0.0773659	0	0	1	Long Term_Changing
230087_at	145270	PRIMA1	proline rich membrane anchor 1	0.224998	1.1974	0.259903	0.000692907	0.158593	0.715833	0.0332153	0.998613	0.786202	0.402328	0.166763	0.0533411	0	0	1	Transient_up
235780_at	5567	PRKACB	protein kinase, cAMP-dependent, catalytic, beta	0.0317038	1.21829	0.28486	0.00160614	0.00284463	0.00216332	0.0572144	0.482294	0.634974	0.279824	0.269781	0.345533	0	1	1	Long Term_Constant
213093_at	5578	PRKCA	protein kinase C, alpha	0.0878586	1.1879	0.248416	0.00130831	0.0272141	0.126639	0.0516836	0.769604	0.722487	0.302704	0.209612	0.179277	0	0	1	Long Term_Constant
207957_s_at	5579	PRKCB	protein kinase C, beta	0.24866	1.2249	0.292659	0.000445346	0.184366	0.965101	0.0262677	0.998613	0.825263	0.479618	0.180336	-0.00736507	0	0	1	Transient_up
209685_s_at	5579	PRKCB	protein kinase C, beta	0.394401	1.16372	0.218748	0.00247393	0.314802	0.890327	0.0728478	0.998613	0.812009	0.372613	0.123873	-0.0210959	0	0	1	Transient_up
210038_at	5588	PRKCQ	protein kinase C, theta	0.110774	1.18404	0.243722	0.000435719	0.042332	0.476426	0.0258952	0.86647	0.749398	0.335044	0.193496	0.0836909	0	0	1	Long Term_Changing
227192_at	112476	PRRT2	proline-rich transmembrane protein 2	0.233837	1.17289	0.230067	0.00294009	0.0655423	0.797269	0.081542	0.936678	0.798189	0.316698	0.197647	0.0340255	0	0	1	Transient_up
213802_at	8492	PRSS12	protease, serine, 12 (neurotrypsin, motopsin)	0.021448	1.59081	0.66976	3.13e-05	0.00318222	0.0827448	0.00479671	0.492014	0.71548	0.821152	0.58134	0.419441	0	1	1	Long Term_Changing
205515_at	8492	PRSS12	protease, serine, 12 (neurotrypsin, motopsin)	0.0414238	1.25127	0.323392	5e-05	0.0361659	0.0575817	0.00661633	0.841802	0.705653	0.43345	0.221828	0.249735	0	1	1	Long Term_Changing
204279_at	5698	PSMB9	proteasome (prosome, macropain) subunit, beta type, 9 (large multifunctional peptidase 2)	0.347837	1.11603	0.158378	0.000626791	0.561432	0.578231	0.0321637	0.998613	0.761894	0.284372	0.0479385	0.0571181	0	0	1	Transient_up
207177_at	5737	PTGFR	prostaglandin F receptor (FP)	0.0684104	1.47586	0.561552	0.00211358	0.00471061	0.237522	0.0672312	0.519289	0.723572	0.622141	0.582433	0.29791	0	1	1	Long Term_Changing
206060_s_at	26191	PTPN22	protein tyrosine phosphatase, non-receptor type 22 (lymphoid)	0.324638	1.17755	0.235786	0.00340318	0.149257	0.894616	0.0886843	0.998613	0.812887	0.353131	0.174787	0.0198772	0	0	1	Transient_up
212587_s_at	5788	PTPRC	protein tyrosine phosphatase, receptor type, C	0.0789081	1.30209	0.380827	0.000105611	0.0209977	0.776026	0.010984	0.733743	0.794273	0.535085	0.317483	0.048061	0	1	1	Transient_up
207238_s_at	5788	PTPRC	protein tyrosine phosphatase, receptor type, C	0.0997197	1.28206	0.35846	0.000346905	0.027531	0.615763	0.0227018	0.771739	0.7677	0.489312	0.301847	0.0845511	0	1	1	Transient_up
212588_at	5788	PTPRC	protein tyrosine phosphatase, receptor type, C	0.166045	1.23896	0.309126	0.000587372	0.0777341	0.625893	0.031242	0.948492	0.769602	0.447191	0.22936	0.0783193	0	0	1	Transient_up
240413_at	149628	PYHIN1	pyrin and HIN domain family, member 1	0.435596	1.1682	0.224293	0.00116539	0.535545	0.750109	0.0481382	0.998613	0.790956	0.430432	0.0817803	-0.0522862	0	0	1	Transient_up
204070_at	5920	RARRES3	retinoic acid receptor responder (tazarotene induced) 3	0.0684104	1.27744	0.353255	0.00058419	0.0253765	0.1155	0.0312153	0.758647	0.722487	0.440735	0.28774	0.250513	0	1	1	Long Term_Changing
205590_at	10125	RASGRP1	RAS guanyl releasing protein 1 (calcium and DAG-regulated)	0.0192226	1.4417	0.527767	5.92e-05	0.00392983	0.0145738	0.00758115	0.508126	0.657064	0.618267	0.444667	0.465995	0	1	1	Long Term_Constant
223322_at	83593	RASSF5	Ras association (RalGDS/AF-6) domain family member 5	0.0243864	1.24895	0.320711	4.59e-05	0.00207651	0.154585	0.00636129	0.472449	0.723572	0.389101	0.294927	0.166496	DV	1	1	Long Term_Changing
204730_at	9783	RIMS3	regulating synaptic membrane exocytosis 3	0.0841156	1.21514	0.281128	0.00117268	0.0292036	0.10008	0.0481895	0.781284	0.720108	0.342941	0.232041	0.216645	0	1	1	Long Term_Constant
235153_at	138065	RNF183	ring finger protein 183	0.0255753	1.41043	0.496131	0.000131986	0.00874926	0.00351087	0.0120555	0.609995	0.634974	0.571151	0.392415	0.546106	DV	1	1	Long Term_Constant
219684_at	64108	RTP4	receptor (chemosensory) transporter protein 4	0.0801825	1.1989	0.261708	0.00233737	0.0118017	0.131451	0.0701721	0.648795	0.722487	0.296341	0.24869	0.183502	0	0	1	Long Term_Constant
229273_at	6299	SALL1	sal-like 1 (Drosophila)	0.0692898	1.21654	0.282785	0.00111933	0.035394	0.022771	0.0467329	0.83162	0.695374	0.335605	0.217947	0.294192	0	1	1	Long Term_Constant
236782_at	154075	SAMD3	sterile alpha motif domain containing 3	0.579665	1.11969	0.163097	0.00328077	0.723812	0.313522	0.0867849	0.998613	0.725725	0.361681	0.0434709	-0.154662	0	0	1	Transient_up
220330_s_at	64092	SAMSN1	SAM domain, SH3 domain and nuclear localization signals 1	0.0908805	1.26365	0.337601	0.000988137	0.0188092	0.334642	0.0424734	0.717732	0.727279	0.422146	0.30353	0.153341	0	1	1	Long Term_Changing
204923_at	54440	SASH3	SAM and SH3 domain containing 3	0.392827	1.14852	0.19977	0.00327537	0.318883	0.927681	0.0867849	0.998613	0.819152	0.331254	0.112531	0.0127214	0	0	1	Transient_up
1569225_a_at	256380	SCML4	sex comb on midleg-like 4 (Drosophila)	0.0375606	1.509	0.593594	7.4e-06	0.0203036	0.309663	0.00183324	0.733743	0.725725	0.843693	0.429793	0.231589	0	1	1	Transient_up
1556471_at	256380	SCML4	sex comb on midleg-like 4 (Drosophila)	0.174198	1.16326	0.218172	0.000226795	0.0585834	0.728313	0.0175381	0.903864	0.787007	0.335457	0.171388	-0.0388352	0	0	1	Transient_up
228504_at	6332	SCN7A	sodium channel, voltage-gated, type VII, alpha subunit	0.00639039	2.15236	1.10592	2.07e-06	0.000220037	0.0380007	0.000729101	0.351706	0.695374	1.30712	1.01597	0.693198	DV	1	1	Long Term_Changing
241436_at	6340	SCNN1G	sodium channel, non-voltage-gated 1, gamma subunit	0.130207	1.32072	0.401326	0.000611855	0.107075	0.156943	0.0319605	0.987533	0.723572	0.557083	0.261572	0.285516	0	0	1	Long Term_Changing
201287_s_at	6382	SDC1	syndecan 1	0.0518275	1.4096	0.495284	0.00265713	0.00715052	0.0241352	0.0764235	0.573483	0.695374	0.517735	0.471473	0.489244	0	1	1	Long Term_Constant
201286_at	6382	SDC1	syndecan 1	0.0488585	1.38081	0.465515	0.00126211	0.0133542	0.0161595	0.0501762	0.66846	0.661076	0.516334	0.400492	0.484161	0	1	1	Long Term_Constant
212311_at	23231	SEL1L3	sel-1 suppressor of lin-12-like 3 (C. elegans)	0.0414238	1.32265	0.403427	2.96e-05	0.00591108	0.663121	0.00474691	0.537764	0.777743	0.543599	0.356906	0.0689825	0	1	1	Long Term_Changing
212314_at	23231	SEL1L3	sel-1 suppressor of lin-12-like 3 (C. elegans)	0.0140408	1.31408	0.394048	1.47e-06	0.00120849	0.290401	0.00063774	0.419317	0.725725	0.515587	0.342711	0.136019	DV	1	1	Long Term_Changing
209879_at	6404	SELPLG	selectin P ligand	0.224998	1.15036	0.202089	0.0012566	0.0542965	0.792716	0.0501283	0.889048	0.796935	0.293807	0.176092	-0.0296517	0	0	1	Transient_up
203528_at	10507	SEMA4D	sema domain, immunoglobulin domain (Ig), transmembrane domain (TM) and short cytoplasmic domain, (semaphorin) 4D	0.219983	1.20576	0.269947	0.00230259	0.0835224	0.602282	0.0696666	0.948492	0.765838	0.375097	0.214172	0.0797131	0	0	1	Transient_up
227478_at	26040	SETBP1	SET binding protein 1	0.0670152	1.17625	0.234197	9.18e-05	0.0412842	0.287282	0.0102777	0.86647	0.725725	0.327452	0.169662	0.109264	0	0	1	Long Term_Changing
205933_at	26040	SETBP1	SET binding protein 1	0.205315	1.15242	0.204671	0.000533745	0.194488	0.43898	0.0296063	0.998613	0.742691	0.315307	0.117573	0.0870484	0	0	1	Long Term_Changing
210116_at	4068	SH2D1A	SH2 domain containing 1A	0.0576854	1.32808	0.409346	1.04e-05	0.0294666	0.851492	0.00239218	0.782407	0.807277	0.617019	0.299852	0.031709	0	1	1	Transient_up
202254_at	26037	SIPA1L1	signal-induced proliferation-associated 1 like 1	0.115188	1.15902	0.212901	0.00027659	0.164163	0.0816967	0.0198006	0.998613	0.71548	0.30606	0.116255	0.18157	0	0	1	Long Term_Changing
206181_at	6504	SLAMF1	signaling lymphocytic activation molecule family member 1	0.0140408	1.44625	0.532321	1.43e-07	0.00136394	0.679612	0.000185305	0.432979	0.780028	0.74707	0.444003	0.0694566	DV	1	1	Transient_up
222838_at	57823	SLAMF7	SLAM family member 7	0.0174857	1.92702	0.946373	4.99e-06	0.000980518	0.37105	0.0015596	0.395387	0.73224	1.20979	0.869808	0.286321	DV	1	1	Long Term_Changing
1558217_at	146857	SLFN13	schlafen family member 13	0.203253	1.16495	0.220267	0.00321103	0.0858558	0.290479	0.0863603	0.952026	0.725725	0.290395	0.170479	0.129969	0	0	1	Long Term_Changing
207777_s_at	11262	SP140	SP140 nuclear body protein	0.115188	1.19898	0.261808	3.8e-05	0.0384198	0.607157	0.00546774	0.856835	0.765838	0.409169	0.203414	-0.0622303	0	0	1	Transient_up
219257_s_at	8877	SPHK1	sphingosine kinase 1	0.126135	1.21426	0.280075	0.000643145	0.070265	0.275441	0.0324314	0.948492	0.725725	0.38432	0.203913	0.152096	0	0	1	Long Term_Changing
206310_at	6691	SPINK2	serine peptidase inhibitor, Kazal type 2 (acrosin-trypsin inhibitor)	0.00639039	1.59405	0.672701	1.29e-08	0.00043447	0.314535	7.51e-05	0.370669	0.725725	0.920858	0.552379	0.190889	DV	1	1	Transient_up
202524_s_at	9806	SPOCK2	sparc/osteonectin, cwcv and kazal-like domains proteoglycan (testican) 2	0.037501	1.22002	0.286906	1.41e-05	0.0147328	0.291242	0.00283564	0.679383	0.725725	0.395854	0.219781	0.116921	0	1	1	Long Term_Changing
204964_s_at	8082	SSPN	sarcospan	0.0789081	1.14617	0.196824	0.000118568	0.0206273	0.739327	0.0117046	0.733743	0.789699	0.274693	0.164765	0.0290871	0	0	1	Transient_up
202695_s_at	9263	STK17A	serine/threonine kinase 17a	0.12247	1.14082	0.190077	0.000520983	0.0626605	0.352366	0.0290366	0.917463	0.731198	0.263192	0.141175	0.0872006	0	0	1	Long Term_Changing
203001_s_at	11075	STMN2	stathmin-like 2	0.362931	1.39952	0.484934	0.00450229	0.244655	0.743161	0.105736	0.998613	0.789726	0.750292	0.308718	0.107874	0	0	1	Transient_up
212344_at	23213	SULF1	sulfatase 1	0.0458082	1.19173	0.253052	0.000814877	0.0142315	0.0176575	0.0372286	0.673037	0.666091	0.287581	0.212363	0.255581	0	0	1	Long Term_Constant
212354_at	23213	SULF1	sulfatase 1	0.115188	1.18688	0.247168	0.00142043	0.0822937	0.0478685	0.0548289	0.948492	0.70316	0.31384	0.171505	0.243619	0	0	1	Long Term_Constant
233555_s_at	55959	SULF2	sulfatase 2	0.0317038	1.19848	0.261209	0.000217137	0.00908526	0.0102964	0.0172063	0.614589	0.644425	0.302045	0.21394	0.261722	DV	0	1	Long Term_Constant
224724_at	55959	SULF2	sulfatase 2	0.0666604	1.17038	0.226978	0.000228423	0.0581788	0.0572109	0.0175381	0.902838	0.705653	0.300651	0.153938	0.192349	0	0	1	Long Term_Constant
223821_s_at	55061	SUSD4	sushi domain containing 4	0.0949935	1.28884	0.366077	0.00264872	0.0454337	0.0176212	0.0763702	0.867968	0.666091	0.421806	0.283253	0.419991	0	1	1	Long Term_Constant
219389_at	55061	SUSD4	sushi domain containing 4	0.113678	1.2513	0.323425	0.00325495	0.0609595	0.0186969	0.0867625	0.908626	0.674414	0.376986	0.242133	0.380149	0	0	1	Long Term_Constant
223822_at	55061	SUSD4	sushi domain containing 4	0.0980102	1.20637	0.270667	0.00163126	0.0435321	0.0612171	0.0576722	0.86647	0.710523	0.329059	0.212283	0.244658	0	1	1	Long Term_Constant
229723_at	117289	TAGAP	T-cell activation RhoGTPase activating protein	0.219675	1.24649	0.317867	0.000686482	0.116146	0.89055	0.0332153	0.998613	0.812009	0.486261	0.224714	0.0243436	0	0	1	Transient_up
242388_x_at	117289	TAGAP	T-cell activation RhoGTPase activating protein	0.412537	1.15297	0.205352	0.0027301	0.429558	0.91782	0.0777323	0.998613	0.81744	0.358221	0.0944727	0.0153342	0	0	1	Transient_up
1555724_s_at	6876	TAGLN	transgelin	0.0232807	1.20713	0.271586	0.000931512	0.000784081	0.00763321	0.0403372	0.395387	0.644425	0.267005	0.277065	0.271019	0	1	1	Long Term_Constant
223274_at	6941	TCF19	transcription factor 19	0.0756025	1.15914	0.213059	0.000371083	0.0221586	0.319417	0.0234922	0.733743	0.725725	0.27766	0.178902	0.0958683	0	0	1	Long Term_Changing
1558972_s_at	387357	THEMIS	thymocyte selection associated	0.0323275	1.53648	0.619634	1.12e-05	0.00557817	0.476208	0.00239218	0.527822	0.749398	0.837981	0.524427	0.164727	0	1	1	Transient_up
220146_at	51284	TLR7	toll-like receptor 7	0.0516239	1.27143	0.346448	0.00190118	0.00677632	0.0444493	0.0632738	0.56482	0.70316	0.373195	0.330606	0.302866	0	1	1	Long Term_Constant
219895_at	55026	TMEM255A	transmembrane protein 255A	0.171056	1.40453	0.490084	0.00254134	0.0431153	0.449454	0.0743788	0.86647	0.744886	0.631995	0.427289	0.19709	0	0	1	Long Term_Changing
206641_at	608	TNFRSF17	tumor necrosis factor receptor superfamily, member 17	0.0129822	2.41476	1.27188	1.08e-05	0.000239885	0.205129	0.00239218	0.351706	0.723572	1.50289	1.26233	0.525716	DV	1	1	Long Term_Changing
230398_at	84951	TNS4	tensin 4	0.180457	1.17999	0.238773	0.00317637	0.106895	0.102076	0.0862847	0.987533	0.722487	0.307059	0.168851	0.213134	0	0	1	Long Term_Constant
204529_s_at	9760	TOX	thymocyte selection-associated high mobility group box	0.0407033	1.34587	0.428534	0.000170238	0.0021434	0.484331	0.0142663	0.472449	0.751326	0.520486	0.429072	0.11892	0	1	1	Long Term_Changing
220403_s_at	63970	TP53AIP1	tumor protein p53 regulated apoptosis inducing protein 1	0.0300351	1.42984	0.515849	0.000272664	0.00140282	0.0978842	0.0197275	0.436042	0.720108	0.575957	0.512479	0.32427	0	1	1	Long Term_Changing
220402_at	63970	TP53AIP1	tumor protein p53 regulated apoptosis inducing protein 1	0.0151094	1.34809	0.430918	1.13e-05	0.00219346	0.0566486	0.00239218	0.472449	0.705653	0.529999	0.368246	0.281055	DV	1	1	Long Term_Changing
232546_at	7161	TP73	tumor protein p73	0.0799977	1.14219	0.191801	2.97e-05	0.0557508	0.667295	0.00474691	0.894018	0.777979	0.290623	0.131331	0.0364066	0	0	1	Transient_up
209670_at	28755	TRAC	T cell receptor alpha constant	0.0316007	1.40982	0.495508	1.63e-06	0.0181519	0.331758	0.000676071	0.712025	0.726951	0.720235	0.346629	0.175153	0	1	1	Transient_up
213888_s_at	80342	TRAF3IP3	TRAF3 interacting protein 3	0.0390515	1.41188	0.497618	4.25e-06	0.00762393	0.886709	0.00137605	0.573944	0.811558	0.715115	0.408908	0.026686	0	1	1	Transient_up
210915_x_at	28639	TRBC1	T cell receptor beta constant 1	0.0118683	1.6031	0.680867	2e-07	0.00181071	0.212842	0.000201959	0.472449	0.723572	0.925418	0.542356	0.263975	DV	1	1	Long Term_Changing
213193_x_at	28639	TRBC1	T cell receptor beta constant 1	0.00639039	1.59998	0.678054	9.04e-08	0.00115111	0.109797	0.000150409	0.410721	0.722487	0.906252	0.537353	0.322307	DV	1	1	Long Term_Changing
219725_at	54209	TREM2	triggering receptor expressed on myeloid cells 2	0.12247	1.23826	0.308315	0.00187012	0.086188	0.0339254	0.0624385	0.952026	0.695374	0.384598	0.21315	0.329223	0	0	1	Long Term_Constant
230626_at	23554	TSPAN12	tetraspanin 12	0.355412	1.1243	0.16903	0.000739727	0.49271	0.785482	0.0348854	0.998613	0.795036	0.303795	0.0613805	0.0302801	0	0	1	Transient_up
1554696_s_at	7298	TYMS	thymidylate synthetase	0.0588824	1.40516	0.490732	0.010913	0.00153641	0.0398051	0.172017	0.440831	0.695374	0.439533	0.56416	0.44894	0	1	0	Long Term_Constant
217824_at	51465	UBE2J1	ubiquitin-conjugating enzyme E2, J1	0.0679379	1.20909	0.273927	7.58e-05	0.0533484	0.245949	0.00910587	0.884398	0.723572	0.388517	0.188001	0.139661	0	1	1	Long Term_Changing
217825_s_at	51465	UBE2J1	ubiquitin-conjugating enzyme E2, J1	0.10545	1.15609	0.209252	0.000618221	0.0346543	0.381523	0.0320059	0.825549	0.73224	0.277828	0.171964	0.0878347	0	0	1	Long Term_Changing
225655_at	29128	UHRF1	ubiquitin-like with PHD and ring finger domains 1	0.0997197	1.58926	0.668353	0.00819743	0.0194372	0.0178525	0.145855	0.723198	0.667498	0.682961	0.614598	0.775579	0	1	0	Long Term_Constant
1558117_s_at	57478	USP31	ubiquitin specific peptidase 31	0.109243	1.23807	0.308097	0.00223975	0.0417483	0.081401	0.068477	0.86647	0.71548	0.371599	0.24964	0.265178	0	0	1	Long Term_Constant
227256_at	57478	USP31	ubiquitin specific peptidase 31	0.181557	1.18389	0.24354	0.00368123	0.0827616	0.151289	0.0921804	0.948492	0.722487	0.309034	0.186068	0.191087	0	0	1	Long Term_Constant
203868_s_at	7412	VCAM1	vascular cell adhesion molecule 1	0.0395377	1.33067	0.412157	0.000213804	0.0117936	0.0463459	0.0171	0.648795	0.70316	0.498435	0.339997	0.332744	0	1	1	Long Term_Constant
227899_at	5212	VIT	vitrin	0.412537	1.15676	0.210086	0.00206368	0.268357	0.485129	0.0660405	0.998613	0.751328	0.370602	0.133228	-0.104382	0	0	1	Transient_up
229849_at	644150	WIPF3	WAS/WASL interacting protein family, member 3	0.155614	1.17082	0.227515	0.00372792	0.0485793	0.168435	0.0929864	0.876773	0.723572	0.277893	0.19091	0.165083	0	0	1	Long Term_Constant
206366_x_at	6375	XCL1	chemokine (C motif) ligand 1	0.170727	1.26628	0.340595	0.000641408	0.0924062	0.525308	0.0324314	0.953913	0.755096	0.493124	0.242903	0.113407	0	0	1	Transient_up
241994_at	7498	XDH	xanthine dehydrogenase	0.159763	1.67429	0.743546	0.0021182	0.154507	0.025427	0.0672312	0.998613	0.695374	0.960853	0.446412	0.878737	0	0	1	Long Term_Constant
211902_x_at	10730	YME1L1	YME1-like 1 (S. cerevisiae)	0.0152021	1.37107	0.455305	2.17e-06	0.00311041	0.165381	0.000742868	0.492014	0.723572	0.601525	0.37027	0.212481	DV	1	1	Long Term_Changing
206373_at	7545	ZIC1	Zic family member 1	0.0692898	1.40234	0.487832	8.98e-05	0.155648	0.0160361	0.0101571	0.998613	0.661076	0.686808	0.245894	0.524085	0	1	1	Long Term_Constant
230040_at	170692	ADAMTS18	ADAM metallopeptidase with thrombospondin type 1 motif, 18	0.40138	0.752335	-0.410553	0.00459627	0.26511	0.967714	0.106754	0.998613	0.825407	-0.664916	-0.262618	0.0118342	0	0	1	Transient_down
202203_s_at	267	AMFR	autocrine motility factor receptor, E3 ubiquitin protein ligase	0.330255	0.838597	-0.25395	0.00336216	0.169844	0.870209	0.0878118	0.998613	0.810342	-0.385	-0.18105	-0.0266954	0	0	1	Transient_down
205431_s_at	653	BMP5	bone morphogenetic protein 5	0.0518275	0.829191	-0.270223	0.00174169	0.018289	0.00530248	0.0596708	0.712025	0.644425	-0.293039	-0.22327	-0.330188	0	1	1	Long term_down
1559975_at	694	BTG1	B-cell translocation gene 1, anti-proliferative	0.0997197	0.832945	-0.263708	0.000238401	0.188332	0.0218855	0.018011	0.998613	0.695374	-0.370903	-0.131676	-0.288153	0	1	1	Long term_down
242447_at	285382	C3orf70	chromosome 3 open reading frame 70	0.0841156	0.811232	-0.301813	0.000755724	0.0644563	0.03144	0.0353899	0.931719	0.695374	-0.381114	-0.209497	-0.30433	0	1	1	Long term_down
218541_s_at	56892	C8orf4	chromosome 8 open reading frame 4	0.338103	0.829156	-0.270285	0.00118822	0.414172	0.570497	0.0483949	0.998613	0.761636	-0.456433	-0.114584	-0.0989936	0	0	1	Transient_down
229964_at	401546	C9orf152	chromosome 9 open reading frame 152	0.437384	0.752199	-0.410814	0.000853714	0.461891	0.458966	0.0381837	0.998613	0.747422	-0.802788	-0.176179	0.220713	0	0	1	Transient_down
209301_at	760	CA2	carbonic anhydrase II	0.328703	0.708345	-0.497475	0.000420846	0.219885	0.484059	0.0252692	0.998613	0.751326	-0.878251	-0.303615	0.21499	0	0	1	Transient_down
227742_at	54102	CLIC6	chloride intracellular channel 6	0.707795	0.890204	-0.167792	0.0047284	0.49707	0.134805	0.108851	0.998613	0.722487	-0.612843	0.147705	0.406641	0	0	1	Transient_down
1556499_s_at	1277	COL1A1	collagen, type I, alpha 1	0.0503095	0.766033	-0.384521	0.000245569	0.00688447	0.385654	0.0182198	0.569198	0.73224	-0.481399	-0.356894	-0.140231	0	1	1	Long term_down
202310_s_at	1277	COL1A1	collagen, type I, alpha 1	0.223297	0.6496	-0.622376	0.00158597	0.0799143	0.829863	0.0571899	0.948492	0.805075	-0.89384	-0.497604	-0.0754117	0	0	1	Long term_down
215076_s_at	1281	COL3A1	collagen, type III, alpha 1	0.275432	0.811113	-0.302025	0.00241019	0.136311	0.745432	0.0716199	0.998613	0.790479	-0.445844	-0.219732	-0.0592847	0	0	1	Transient_down
201852_x_at	1281	COL3A1	collagen, type III, alpha 1	0.327559	0.778065	-0.362037	0.00410684	0.156426	0.805575	0.0994563	0.998613	0.800221	-0.536052	-0.266272	-0.057274	0	0	1	Transient_down
211161_s_at	1281	COL3A1	collagen, type III, alpha 1	0.243091	0.776329	-0.365261	0.00352659	0.0701718	0.783787	0.0898894	0.948492	0.795026	-0.501392	-0.3138	-0.0587003	0	0	1	Transient_down
242641_at	131873	COL6A6	collagen, type VI, alpha 6	0.170727	0.709023	-0.496097	0.000799856	0.054344	0.765468	0.0369727	0.889048	0.792675	-0.701437	-0.40351	-0.0771501	0	0	1	Long term_down
230867_at	131873	COL6A6	collagen, type VI, alpha 6	0.106739	0.613359	-0.705196	0.000623356	0.0260105	0.527337	0.032129	0.763189	0.755096	-0.934145	-0.610508	-0.213264	0	0	1	Long term_down
204470_at	2919	CXCL1	chemokine (C-X-C motif) ligand 1 (melanoma growth stimulating activity, alpha)	0.0695365	0.783988	-0.351097	0.000221388	0.0204324	0.417076	0.0174246	0.733743	0.740119	-0.467828	-0.293806	-0.126471	0	1	1	Long term_down
229689_s_at	9231	DLG5	discs, large homolog 5 (Drosophila)	0.155614	0.853911	-0.227842	2.83e-05	0.203049	0.864792	0.00470997	0.998613	0.810197	-0.38749	-0.115571	-0.0191639	0	0	1	Transient_down
219951_s_at	55184	DZANK1	double zinc ribbon and ankyrin repeat domains 1	0.0458082	0.729314	-0.455388	0.000392075	0.0111073	0.0971844	0.0244229	0.647252	0.720108	-0.548491	-0.395218	-0.31828	0	1	1	Long term_down
222802_at	1906	EDN1	endothelin 1	0.0330482	0.794152	-0.332512	0.00153591	0.00251707	0.00574056	0.0568208	0.472449	0.644425	-0.33149	-0.322367	-0.36541	0	1	1	Long term_down
213712_at	54898	ELOVL2	ELOVL fatty acid elongase 2	0.412537	0.760165	-0.395616	0.00217673	0.34274	0.708973	0.0680595	0.998613	0.784603	-0.70038	-0.216815	0.105952	0	0	1	Transient_down
229916_at	133121	ENPP6	ectonucleotide pyrophosphatase/phosphodiesterase 6	0.155614	0.62902	-0.668823	0.0017611	0.0555713	0.325643	0.0601588	0.89401	0.725725	-0.877496	-0.540357	-0.342944	0	0	1	Long term_down
205767_at	2069	EREG	epiregulin	0.412505	0.744657	-0.425352	0.00296989	0.285907	0.694025	0.0817118	0.998613	0.782411	-0.729361	-0.26255	0.120163	0	0	1	Transient_down
205776_at	2330	FMO5	flavin containing monooxygenase 5	0.506374	0.84855	-0.236929	0.00104594	0.732375	0.545147	0.04408	0.998613	0.756078	-0.502193	-0.0521094	0.114823	0	0	1	Transient_down
227475_at	94234	FOXQ1	forkhead box Q1	0.0257578	0.637839	-0.648737	0.000145704	0.00111413	0.128921	0.012956	0.410721	0.722487	-0.739309	-0.642166	-0.364397	DV	1	1	Long term_down
214430_at	2717	GLA	galactosidase, alpha	0.60709	0.903801	-0.145923	0.00132171	0.943887	0.227996	0.0520131	0.999637	0.723572	-0.375436	0.00819137	0.175262	0	0	1	Transient_down
205280_at	2743	GLRB	glycine receptor, beta	0.0847065	0.794488	-0.331902	0.0057864	0.0177074	0.0160002	0.121886	0.708294	0.661076	-0.344298	-0.300873	-0.38052	0	1	0	Long term_down
244680_at	2743	GLRB	glycine receptor, beta	0.0458082	0.78927	-0.34141	0.00328559	0.00825933	0.00235132	0.0867849	0.601118	0.634974	-0.338169	-0.30921	-0.445811	DV	1	1	Long term_down
218469_at	26585	GREM1	gremlin 1, DAN family BMP antagonist	0.149721	0.637473	-0.649563	0.00036035	0.0620631	0.78328	0.0230633	0.915587	0.794981	-0.949869	-0.495806	-0.0901809	0	0	1	Transient_down
218468_s_at	26585	GREM1	gremlin 1, DAN family BMP antagonist	0.155614	0.629606	-0.667479	0.0001317	0.0797393	0.940766	0.0120555	0.948492	0.821039	-1.04207	-0.473808	0.0248142	0	0	1	Transient_down
230144_at	2892	GRIA3	glutamate receptor, ionotropic, AMPA 3	0.314793	0.724121	-0.465697	0.00179955	0.230382	0.740333	0.0611137	0.998613	0.789726	-0.734711	-0.282451	-0.0968111	0	0	1	Transient_down
242601_at	253012	HEPACAM2	HEPACAM family member 2	0.195651	0.62454	-0.679133	7.32e-06	0.601418	0.604065	0.00183324	0.998613	0.765838	-1.29036	-0.145961	-0.180341	0	0	1	Long term_down
230849_at	3736	KCNA1	potassium voltage-gated channel, shaker-related subfamily, member 1 (episodic ataxia with myokymia)	0.334073	0.681741	-0.552705	0.00220273	0.252648	0.754667	0.0680595	0.998613	0.791692	-0.878672	-0.328705	-0.111414	0	0	1	Long term_down
222379_at	23704	KCNE4	potassium voltage-gated channel, Isk-related family, member 4	0.25044	0.838576	-0.253986	0.00136016	0.138841	0.79535	0.0533461	0.998613	0.797648	-0.384346	-0.177807	-0.038571	0	0	1	Transient_down
212492_s_at	23030	KDM4B	lysine (K)-specific demethylase 4B	0.365083	0.901542	-0.149534	0.000414723	0.175405	0.158298	0.0252692	0.998613	0.723572	-0.273675	-0.104463	0.135421	0	0	1	Transient_down
219949_at	79442	LRRC2	leucine rich repeat containing 2	0.0883098	0.824856	-0.277786	0.0083735	0.0281885	0.00145564	0.147392	0.771739	0.632164	-0.273963	-0.231792	-0.424212	0	1	0	Long term_down
205442_at	9848	MFAP3L	microfibrillar-associated protein 3-like	0.21931	0.7379	-0.438502	0.00336137	0.110808	0.279801	0.0878118	0.997744	0.725725	-0.589191	-0.322386	-0.271005	0	0	1	Long term_down
204918_s_at	4300	MLLT3	myeloid/lymphoid or mixed-lineage leukemia (trithorax homolog, Drosophila); translocated to, 3	0.0878586	0.867982	-0.204262	7.97e-05	0.183926	0.0553104	0.00937523	0.998613	0.705653	-0.301554	-0.100177	-0.180699	0	0	1	Long term_down
228834_at	NA	NA	NA	0.58157	0.888128	-0.17116	0.0021809	0.995572	0.577369	0.0680595	0.999637	0.761894	-0.398156	0.000719457	0.0899816	0	0	1	Transient_down
236399_at	54103	PION	pigeon homolog (Drosophila)	0.0516366	0.836833	-0.256989	0.000331239	0.0273618	0.0488382	0.0221179	0.77131	0.70316	-0.320367	-0.197141	-0.21853	DV	0	1	Long term_down
205122_at	NA	NA	NA	0.232858	0.812637	-0.299317	0.0021516	0.208212	0.192776	0.0676501	0.998613	0.723572	-0.428068	-0.175874	-0.226597	0	0	1	Long term_down
231821_x_at	NA	NA	NA	0.0248778	0.801094	-0.319957	0.00148912	0.00115618	0.00160449	0.055877	0.410721	0.632164	-0.303299	-0.317454	-0.383032	0	1	1	Long term_down
1556773_at	NA	NA	NA	0.380072	0.60847	-0.716741	8.38e-05	0.407446	0.167717	0.00956749	0.998613	0.723572	-1.47677	-0.306019	0.636256	0	0	1	Transient_down
231063_at	NA	NA	NA	0.0458082	0.367822	-1.44292	0.000135454	0.0106514	0.282613	0.0121372	0.640275	0.725725	-1.85541	-1.24295	-0.641977	0	1	1	Long term_down
1554010_at	3340	NDST1	N-deacetylase/N-sulfotransferase (heparan glucosaminyl) 1	0.0545586	0.838611	-0.253926	0.00149131	0.00921873	0.0545616	0.055877	0.616787	0.705653	-0.282528	-0.234699	-0.213961	0	0	1	Long term_down
204286_s_at	5366	PMAIP1	phorbol-12-myristate-13-acetate-induced protein 1	0.171056	0.761433	-0.39321	0.0007565	0.0258766	0.768181	0.0353899	0.761496	0.792978	-0.551373	-0.366698	0.0596321	0	0	1	Transient_down
202458_at	11098	PRSS23	protease, serine, 23	0.54873	0.894319	-0.161138	0.00222645	0.71993	0.41491	0.0682494	0.998613	0.739641	-0.348103	-0.0407391	0.115449	0	0	1	Transient_down
210355_at	5744	PTHLH	parathyroid hormone-like hormone	0.446598	0.708718	-0.496716	0.000202096	0.610909	0.242806	0.0164623	0.998613	0.723572	-1.07399	-0.145133	0.415848	0	0	1	Transient_down
206300_s_at	5744	PTHLH	parathyroid hormone-like hormone	0.403276	0.61881	-0.692432	5.3e-05	0.589191	0.177476	0.00693396	0.998613	0.723572	-1.51229	-0.198141	0.618249	0	0	1	Transient_down
211756_at	5744	PTHLH	parathyroid hormone-like hormone	0.30869	0.548008	-0.867732	5.88e-06	0.547867	0.261317	0.00168656	0.998613	0.723572	-1.83871	-0.236617	0.551717	0	0	1	Transient_down
205651_x_at	11069	RAPGEF4	Rap guanine nucleotide exchange factor (GEF) 4	0.0129822	0.767459	-0.381839	0.000120909	0.000416878	0.00857227	0.0118354	0.370669	0.644425	-0.400814	-0.373805	-0.341612	0	1	1	Long term_down
214725_at	157869	SBSPON	somatomedin B and thrombospondin, type 1 domain containing	0.493668	0.866304	-0.207055	0.00257507	0.478484	0.53405	0.0747705	0.998613	0.755616	-0.39779	-0.0935142	0.102087	0	0	1	Transient_down
201647_s_at	950	SCARB2	scavenger receptor class B, member 2	0.219293	0.841611	-0.248775	0.000482873	0.261146	0.380213	0.0277081	0.998613	0.73224	-0.393204	-0.125814	-0.12213	0	0	1	Long term_down
206143_at	1811	SLC26A3	solute carrier family 26, member 3	0.59222	0.639687	-0.644563	0.00182377	0.800919	0.775736	0.0615773	0.998613	0.794273	-1.55755	0.125617	0.17664	0	0	1	Transient_down
236217_at	1317	SLC31A1	solute carrier family 31 (copper transporters), member 1	0.114269	0.8623	-0.213739	0.000242461	0.107619	0.239065	0.0181045	0.987533	0.723572	-0.309434	-0.134822	-0.122408	0	0	1	Long term_down
229835_s_at	51012	SLMO2	slowmo homolog 2 (Drosophila)	0.506167	0.896438	-0.157724	0.00344144	0.596939	0.813782	0.0891377	0.998613	0.801256	-0.3031	-0.0548269	0.0303783	0	0	1	Transient_down
206108_s_at	6431	SRSF6	serine/arginine-rich splicing factor 6	0.474546	0.886078	-0.174495	0.00283027	0.6334	0.92051	0.0796336	0.998613	0.818371	-0.328355	-0.052433	-0.0136464	0	0	1	Transient_down
228489_at	116441	TM4SF18	transmembrane 4 L six family member 18	0.290953	0.866888	-0.206083	0.000224714	0.39185	0.91127	0.0175381	0.998613	0.816321	-0.368824	-0.0846392	-0.0136845	0	0	1	Long term_down
230061_at	116441	TM4SF18	transmembrane 4 L six family member 18	0.0458082	0.820614	-0.285224	3.08e-05	0.0442295	0.14269	0.00479671	0.86647	0.722487	-0.400636	-0.190987	-0.172351	0	1	1	Long term_down
216623_x_at	27324	TOX3	TOX high mobility group box family member 3	0.578453	0.798857	-0.323991	0.00408727	0.525769	0.161339	0.0993955	0.998613	0.723572	-0.694913	-0.153824	0.424297	0	0	1	Transient_down
207392_x_at	7366	UGT2B15	UDP glucuronosyltransferase 2 family, polypeptide B15	0.381381	0.625565	-0.676768	0.000319842	0.60172	0.840908	0.0217876	0.998613	0.806598	-1.32765	-0.190501	0.0911343	0	0	1	Transient_down
204712_at	11197	WIF1	WNT inhibitory factor 1	0.138691	0.412811	-1.27645	0.000105463	0.103279	0.752723	0.010984	0.981866	0.79115	-1.98822	-0.826952	-0.197746	0	0	1	Long term_down
229019_at	151126	ZNF385B	zinc finger protein 385B	0.468649	0.766787	-0.383102	0.000427731	0.594522	0.296077	0.0255508	0.998613	0.725725	-0.813062	-0.121734	0.298023	0	0	1	Transient_down
1555801_s_at	151126	ZNF385B	zinc finger protein 385B	0.351835	0.696846	-0.521088	0.000166534	0.357975	0.375305	0.014057	0.998613	0.73224	-1.00515	-0.242373	0.290901	0	0	1	Transient_down
