# Supplementary material for: Genomic signature of parity in the breast of premenopausal women
Source: Breast Cancer Res. 2019 Mar 28;21:46. doi: 10.1186/s13058-019-1128-x (PMC6438043; doi:10.1186/s13058-019-1128-x)
Supplement: Supplementary file 2 — Complete list of GO terms enriched by the transient genes. (XLSX 23 kb) [file 13058_2019_1128_MOESM2_ESM.xlsx]

## Sheet: Additional File2-transient
	GOBPID	Pvalue	OddsRatio	ExpCount	Count	Size	Term	Process	Genes
1	GO:0002429	1.47154e-12	21.7702	0.864935	13	72	immune response-activating cell surface receptor signaling pathway	Immune response	CD247, FYB, ITK, LCK, LCP2, PRKCB, PTPRC, PTPN22, LAT, TRAC, LAX1, KLHL6, THEMIS
2	GO:0050863	2.54166e-10	15.8541	1.02857	12	90	regulation of T cell activation	Immune response	CAMK4, CD247, IL7R, ITGAL, LCK, PTPRC, CCL5, IKZF1, CORO1A, LAT, TRAC, SASH3
3	GO:0050852	5.25474e-10	21.456	0.648701	10	54	T cell receptor signaling pathway	Immune response	CD247, FYB, ITK, LCK, LCP2, PTPRC, PTPN22, LAT, TRAC, THEMIS
4	GO:0002694	1.1583e-09	11.9525	1.44472	13	126	regulation of leukocyte activation	Immune response	CAMK4, CD247, CD27, IL7R, ITGAL, LCK, PTPRC, CCL5, IKZF1, CORO1A, LAT, TRAC, SASH3
5	GO:0046649	3.7684e-09	17.0845	0.788112	10	80	lymphocyte activation	Immune response	ANXA1, CAMK4, CD8A, CD48, ITK, SLAMF1, EOMES, PTPN22, LAT, THEMIS
6	GO:0002253	6.37493e-09	9.17108	1.98214	14	165	activation of immune response	Immune response	CD247, FYB, IGLC1, ITK, LCK, LCP2, PRKCB, PTPRC, PTPN22, LAT, TRAC, LAX1, KLHL6, THEMIS
7	GO:0002764	1.02299e-08	9.76393	1.71786	13	143	immune response-regulating signaling pathway	Immune response	CD247, FYB, ITK, LCK, LCP2, PRKCB, PTPRC, PTPN22, LAT, TRAC, LAX1, KLHL6, THEMIS
8	GO:0002521	2.60853e-08	8.12	2.21039	14	184	leukocyte differentiation	Immune response	ANXA1, CAMK4, CD8A, CD27, IL7R, ITK, JAK3, LCK, PTPRC, EOMES, IKZF1, PTPN22, SASH3, THEMIS
9	GO:0050867	5.17582e-08	9.38316	1.62175	12	135	positive regulation of cell activation	Other	CD247, CD27, IL7R, ITGAL, LCK, PTPRC, CCL5, XCL1, IKZF1, CORO1A, TRAC, SASH3
10	GO:0051251	5.58429e-07	11.129	1.00783	9	87	positive regulation of lymphocyte activation	Immune response	CD247, IL7R, ITGAL, LCK, CCL5, XCL1, IKZF1, CORO1A, TRAC
11	GO:0045619	2.68376e-06	13.7184	0.636688	7	53	regulation of lymphocyte differentiation	Immune response	CAMK4, CD27, IL7R, JAK3, LCK, IKZF1, SASH3
12	GO:0042102	3.58371e-06	17.8118	0.432468	6	36	positive regulation of T cell proliferation	Immune response	ITGAL, PTPRC, CCL5, XCL1, CORO1A, SASH3
13	GO:0006955	4.03363e-06	6.85104	2.05363	11	242	immune response	Immune response	FASLG, CD27, GZMA, IL16, LY9, CXCL9, EOMES, CST7, CXCL14, SEMA4D, CORO1A
14	GO:0007166	5.78637e-06	3.10772	13.5146	30	1125	cell surface receptor signaling pathway	Other	ANXA1, FASLG, CAMK4, CD247, CD8A, CD27, FYB, GPR18, IL7R, ITGAL, ITK, JAK3, KLRB1, LCK, LCP2, CXCL9, NTRK2, PRKCB, PTPRC, CCL5, SEMA4D, CXCR6, TSPAN12, PTPN22, LAT, TRAC, GPR171, LAX1, KLHL6, THEMIS
15	GO:0002707	1.63611e-05	128.535	0.0600649	3	5	negative regulation of lymphocyte mediated immunity	Immune response	IL7R, PTPRC, XCL1
16	GO:0002709	1.75403e-05	34.72	0.168182	4	14	regulation of T cell mediated immunity	Immune response	IL7R, PTPRC, XCL1, SASH3
17	GO:0002252	2.09378e-05	8.02048	1.19106	8	109	immune effector process	Immune response	CD27, IGLC1, ITGAL, LY9, SH2D1A, EOMES, LAT, SASH3
18	GO:0044700	2.28178e-05	2.68127	25.4435	43	2118	single organism signaling	Other	ANXA1, FASLG, CAMK4, CD247, CD8A, CD27, CD48, CD53, FYB, GPR18, IL7R, ITGAL, ITK, JAK3, KLRB1, LCK, LCP2, SH2D1A, CXCL9, NTRK2, PRKCB, PSMB9, PTPRC, CCL5, XCL1, TP73, CXCL14, SEMA4D, CXCR6, TSPAN12, PTPN22, LAT, TRAC, GPR171, LAX1, ARHGAP9, KLHL6, DERL3, TAGAP, PRIMA1, CLDN19, ARHGAP30, THEMIS
19	GO:0050857	3.24395e-05	85.6761	0.0720779	3	6	positive regulation of antigen receptor-mediated signaling pathway	Immune response	LCK, PRKCB, PTPRC
20	GO:0007154	3.8822e-05	2.60245	25.936	43	2159	cell communication	Other	ANXA1, FASLG, CAMK4, CD247, CD8A, CD27, CD48, CD53, FYB, GPR18, IL7R, ITGAL, ITK, JAK3, KLRB1, LCK, LCP2, SH2D1A, CXCL9, NTRK2, PRKCB, PSMB9, PTPRC, CCL5, XCL1, TP73, CXCL14, SEMA4D, CXCR6, TSPAN12, PTPN22, LAT, TRAC, GPR171, LAX1, ARHGAP9, KLHL6, DERL3, TAGAP, PRIMA1, CLDN19, ARHGAP30, THEMIS
21	GO:0050670	5.0161e-05	8.37353	0.985065	7	82	regulation of lymphocyte proliferation	Immune response	ITGAL, PTPRC, CCL5, XCL1, CORO1A, PTPN22, SASH3
22	GO:0002460	5.25323e-05	8.31112	0.992361	7	86	adaptive immune response based on somatic recombination of immune receptors built from immunoglobulin superfamily domains	Immune response	CD8A, CD27, IGLC1, JAK3, LY9, SASH3, KLHL6
23	GO:0032946	5.47015e-05	10.4412	0.68474	6	57	positive regulation of mononuclear cell proliferation	Immune response	ITGAL, PTPRC, CCL5, XCL1, CORO1A, SASH3
24	GO:0002823	5.62788e-05	64.2465	0.0840909	3	7	negative regulation of adaptive immune response based on somatic recombination of immune receptors built from immunoglobulin superfamily domains	Immune response	IL7R, PTPRC, XCL1
25	GO:0070663	6.82357e-05	7.94427	1.03312	7	86	regulation of leukocyte proliferation	Immune response	ITGAL, PTPRC, CCL5, XCL1, CORO1A, PTPN22, SASH3
26	GO:0002703	7.05128e-05	13.7092	0.444481	5	37	regulation of leukocyte mediated immunity	Immune response	IL7R, SH2D1A, PTPRC, XCL1, SASH3
27	GO:0030217	9.8865e-05	12.623	0.475209	5	44	T cell differentiation	Immune response	CAMK4, CD8A, PTPRC, PTPN22, THEMIS
28	GO:0051716	0.000110666	2.45002	27.9062	44	2323	cellular response to stimulus	Other	ANXA1, FASLG, CAMK4, CD247, CD8A, CD27, CD48, CD53, CD69, FYB, GPR18, IL7R, IL16, ITGAL, ITK, JAK3, KLRB1, LCK, LCP2, CXCL9, NTRK2, PRKCB, PSMB9, PTPRC, CCL5, XCL1, SELPLG, TP73, CXCL14, SEMA4D, CXCR6, CORO1A, TSPAN12, PTPN22, LAT, TRAC, GPR171, LAX1, ARHGAP9, KLHL6, DERL3, TAGAP, ARHGAP30, THEMIS
29	GO:0006925	0.000132748	42.8169	0.108117	3	9	inflammatory cell apoptotic process	Other	ANXA1, FASLG, CCL5
30	GO:0001915	0.000142385	Inf	0.024026	2	2	negative regulation of T cell mediated cytotoxicity	Immune response	IL7R, PTPRC
31	GO:0031342	0.000142385	Inf	0.024026	2	2	negative regulation of cell killing	Other	IL7R, PTPRC
32	GO:2000503	0.000142385	Inf	0.024026	2	2	positive regulation of natural killer cell chemotaxis	Immune response	CCL5, XCL1
33	GO:0048534	0.000149798	4.05245	3.48708	12	298	hematopoietic or lymphoid organ development	Developmental process	ANXA1, CAMK4, CD8A, CD27, ITK, JAK3, LCK, PTPRC, EOMES, PTPN22, SASH3, THEMIS
34	GO:0007159	0.000169993	17.3314	0.288312	4	24	leukocyte cell-cell adhesion	Immune response	ITGAL, CCL5, SELPLG, SEMA4D
35	GO:0002819	0.000183411	10.9529	0.540584	5	45	regulation of adaptive immune response	Immune response	IL7R, JAK3, PTPRC, XCL1, SASH3
36	GO:0050778	0.000204574	16.2335	0.30025	4	30	positive regulation of immune response	Immune response	SH2D1A, CCL5, XCL1, SASH3
37	GO:0006816	0.000227153	6.45068	1.24935	7	104	calcium ion transport	Other	ATP2A3, LCK, PRKCB, PTPRC, CCL5, XCL1, CORO1A
38	GO:0006968	0.000273211	15.0634	0.324351	4	27	cellular defense response	Other	ITK, SH2D1A, CXCL9, TRAC
39	GO:0050789	0.000278282	2.61612	44.6162	59	3714	regulation of biological process	Other	ANXA1, FASLG, CAMK4, CD247, CD8A, CD27, CD48, CD53, FYB, GPR18, GZMA, IGLC1, IL7R, IL16, ITGAL, ITK, JAK3, KLRB1, LCK, LCP2, SH2D1A, MFGE8, CXCL9, NTRK2, VIT, PRKCB, PSMB9, PTPRC, CCL5, XCL1, SLAMF1, SPINK2, TP73, EOMES, CST7, CXCL14, CYTIP, CD96, IKZF1, SEMA4D, CXCR6, HCST, STMN2, CORO1A, SP140, TSPAN12, PTPN22, LAT, TRAC, GPR171, SASH3, LAX1, ARHGAP9, KLHL6, DERL3, TAGAP, SCML4, ARHGAP30, THEMIS
40	GO:0072511	0.000358893	5.95124	1.34545	7	112	divalent inorganic cation transport	Other	ATP2A3, LCK, PRKCB, PTPRC, CCL5, XCL1, CORO1A
41	GO:0001910	0.000402461	173.629	0.035122	2	3	regulation of leukocyte mediated cytotoxicity	Immune response	IL7R, PTPRC
42	GO:0050853	0.000403425	26.4087	0.152047	3	13	B cell receptor signaling pathway	Immune response	LCK, PTPRC, KLHL6
43	GO:0002639	0.000423825	169.028	0.036039	2	3	positive regulation of immunoglobulin production	Immune response	XCL1, SASH3
44	GO:0045582	0.000472361	12.8233	0.372403	4	31	positive regulation of T cell differentiation	Immune response	IL7R, LCK, IKZF1, SASH3
45	GO:0050900	0.000538669	4.82977	1.88604	8	157	leukocyte migration	Immune response	CD48, IL16, ITGAL, LCK, CCL5, XCL1, SELPLG, CORO1A
46	GO:0002698	0.000677518	11.5352	0.408442	4	34	negative regulation of immune effector process	Immune response	IL7R, JAK3, PTPRC, XCL1
47	GO:0032609	0.000758036	11.1613	0.420455	4	35	interferon-gamma production	Other	ITK, XCL1, EOMES, SASH3
48	GO:0050868	0.000758036	11.1613	0.420455	4	35	negative regulation of T cell activation	Immune response	JAK3, XCL1, PTPN22, LAX1
49	GO:0001865	0.000841048	84.5	0.0480519	2	4	NK T cell differentiation	Immune response	ITK, IKZF1
50	GO:0050855	0.000841048	84.5	0.0480519	2	4	regulation of B cell receptor signaling pathway	Immune response	PRKCB, PTPN22
51	GO:0002708	0.00119301	17.1014	0.216234	3	18	positive regulation of lymphocyte mediated immunity	Immune response	SH2D1A, XCL1, SASH3
52	GO:0045576	0.00119301	17.1014	0.216234	3	18	mast cell activation	Immune response	CD48, LCP2, LAT
53	GO:0006952	0.0011968	3.17477	4.40146	12	403	defense response	Other	ANXA1, CAMK4, CD48, IGLC1, ITGAL, JAK3, CCL5, XCL1, TP73, CORO1A, SP140, PTPN22
54	GO:0002726	0.00139084	56.3241	0.0600649	2	5	positive regulation of T cell cytokine production	Immune response	XCL1, SASH3
55	GO:0036037	0.00139084	56.3241	0.0600649	2	5	CD8-positive, alpha-beta T cell activation	Immune response	XCL1, EOMES
56	GO:0051238	0.0016382	15.0845	0.24026	3	20	sequestering of metal ion	Other	LCK, PTPRC, XCL1
57	GO:0050776	0.00179663	8.64444	0.527007	4	58	regulation of immune response	Immune response	CD8A, ITGAL, CD96, HCST
58	GO:0051336	0.00187493	2.97294	4.61299	12	384	regulation of hydrolase activity	Other	FASLG, CAMK4, CD27, GZMA, ITK, LCK, NTRK2, CCL5, SPINK2, CST7, SEMA4D, ARHGAP9
59	GO:0043086	0.00197549	3.55749	2.84708	9	237	negative regulation of catalytic activity	Other	CD27, GZMA, PSMB9, PTPRC, SPINK2, TP73, CST7, SEMA4D, LAX1
60	GO:0070233	0.00207004	42.2361	0.0720779	2	6	negative regulation of T cell apoptotic process	Immune response	JAK3, CCL5
61	GO:0071353	0.00207004	42.2361	0.0720779	2	6	cellular response to interleukin-4	Other	JAK3, XCL1
62	GO:0002684	0.00212711	6.13114	0.920034	5	98	positive regulation of immune system process	Immune response	CD27, IL7R, ITGAL, IKZF1, CORO1A
63	GO:0042113	0.00243633	7.90646	0.572176	4	50	B cell activation	Immune response	JAK3, PRKCB, IKZF1, LAX1
64	GO:0016064	0.0027025	7.67111	0.588636	4	49	immunoglobulin mediated immune response	Immune response	CD27, IGLC1, LY9, XCL1
65	GO:0050918	0.00281005	12.2032	0.288312	3	24	positive chemotaxis	Other	IL16, CCL5, CORO1A
66	GO:0010820	0.00287554	33.7833	0.0840909	2	7	positive regulation of T cell chemotaxis	Immune response	CCL5, XCL1
67	GO:0033081	0.00287554	33.7833	0.0840909	2	7	regulation of T cell differentiation in thymus	Immune response	CAMK4, IL7R
68	GO:0048535	0.00287554	33.7833	0.0840909	2	7	lymph node development	Immune response	IL7R, IKZF1
69	GO:0070672	0.00287554	33.7833	0.0840909	2	7	response to interleukin-15	Other	IL7R, JAK3
70	GO:0007155	0.00306922	2.57868	6.23474	14	519	cell adhesion	Other	ITGAL, LY9, MFGE8, VIT, PTPRC, CCL5, SELPLG, SSPN, CYTIP, CD96, SEMA4D, CORO1A, HAPLN3, CLDN19
71	GO:0002449	0.00323902	7.26275	0.618179	4	55	lymphocyte mediated immunity	Immune response	CD8A, CD27, IGLC1, LY9
72	GO:0007260	0.00354819	11.1384	0.312338	3	26	tyrosine phosphorylation of STAT protein	Other	JAK3, LCK, CCL5
73	GO:0046637	0.00354819	11.1384	0.312338	3	26	regulation of alpha-beta T cell differentiation	Immune response	JAK3, IKZF1, SASH3
74	GO:1901623	0.0038043	28.1481	0.0961039	2	8	regulation of lymphocyte chemotaxis	Immune response	CCL5, XCL1
75	GO:2000515	0.0038043	28.1481	0.0961039	2	8	negative regulation of CD4-positive, alpha-beta T cell activation	Immune response	JAK3, XCL1
76	GO:0046635	0.00395757	10.6725	0.324351	3	27	positive regulation of alpha-beta T cell activation	Immune response	XCL1, IKZF1, SASH3
77	GO:0002695	0.00412101	6.7619	0.660714	4	55	negative regulation of leukocyte activation	Immune response	JAK3, XCL1, PTPN22, LAX1
78	GO:0002719	0.00485332	24.123	0.108117	2	9	negative regulation of cytokine production involved in immune response	Immune response	JAK3, XCL1
79	GO:0032733	0.00485332	24.123	0.108117	2	9	positive regulation of interleukin-10 production	Other	XCL1, SASH3
80	GO:0001776	0.00485974	9.84832	0.348377	3	29	leukocyte homeostasis	Immune response	ANXA1, JAK3, CORO1A
81	GO:0014068	0.00485974	9.84832	0.348377	3	29	positive regulation of phosphatidylinositol 3-kinase cascade	Other	NTRK2, CCL5, SEMA4D
82	GO:0050777	0.00485974	9.84832	0.348377	3	29	negative regulation of immune response	Immune response	IL7R, PTPRC, XCL1
83	GO:0045597	0.00509346	3.0535	3.27955	9	273	positive regulation of cell differentiation	Developmental process	CD27, IL7R, LCK, NTRK2, TP73, EOMES, IKZF1, SEMA4D, SASH3
84	GO:0009607	0.00521608	3.04145	3.29156	9	274	response to biotic stimulus	Other	FASLG, CD247, CD8A, LCK, CXCL9, PTPRC, CCL5, XCL1, PRRT2
85	GO:0051607	0.00522609	4.88276	1.12922	5	94	defense response to virus	Other	CD247, CD8A, LCK, CXCL9, PTPRC
86	GO:0002286	0.00535359	9.482	0.36039	3	30	T cell activation involved in immune response	Immune response	ITGAL, JAK3, EOMES
87	GO:0009611	0.00552878	2.39642	6.65519	14	554	response to wounding	Other	ANXA1, ATP2A3, CAMK4, CD48, ITGAL, LCK, LCP2, CXCL9, PRKCB, CCL5, XCL1, SELPLG, TP73, LAT
88	GO:0050871	0.00587657	9.14185	0.372403	3	31	positive regulation of B cell activation	Immune response	CD27, PTPRC, SASH3
89	GO:0001912	0.00601965	21.1042	0.12013	2	10	positive regulation of leukocyte mediated cytotoxicity	Immune response	SH2D1A, XCL1
90	GO:0007616	0.00601965	21.1042	0.12013	2	10	long-term memory	Other	CAMK4, NTRK2
91	GO:0002377	0.0070772	8.49088	0.397596	3	34	immunoglobulin production	Immune response	IL7R, PTPRC, LAX1
92	GO:0050850	0.0073004	18.7562	0.132143	2	11	positive regulation of calcium-mediated signaling	Other	CD8A, ITGAL
93	GO:2000404	0.0073004	18.7562	0.132143	2	11	regulation of T cell migration	Immune response	CCL5, XCL1
94	GO:0045321	0.00756811	17.693	0.133243	2	16	leukocyte activation	Immune response	LCP2, SELPLG
95	GO:0002700	0.00762473	8.25307	0.408442	3	34	regulation of production of molecular mediator of immune response	Immune response	JAK3, XCL1, SASH3
96	GO:0042100	0.00762473	8.25307	0.408442	3	34	B cell proliferation	Immune response	IL7R, PTPRC, SASH3
97	GO:0051209	0.00762473	8.25307	0.408442	3	34	release of sequestered calcium ion into cytosol	Other	LCK, PTPRC, XCL1
98	GO:0051282	0.00762473	8.25307	0.408442	3	34	regulation of sequestering of calcium ion	Other	LCK, PTPRC, XCL1
99	GO:0008361	0.00826849	7.99384	0.420455	3	35	regulation of cell size	Other	IL7R, TP73, SEMA4D
100	GO:0002825	0.00869272	16.8778	0.144156	2	12	regulation of T-helper 1 type immune response	Immune response	JAK3, XCL1
101	GO:0048873	0.00869272	16.8778	0.144156	2	12	homeostasis of number of cells within a tissue	Other	CORO1A, SASH3
102	GO:0031295	0.00894334	7.75032	0.432468	3	36	T cell costimulation	Immune response	CD247, LCK, TRAC
103	GO:0046632	0.00923543	16.1818	0.148378	2	13	alpha-beta T cell differentiation	Immune response	ANXA1, EOMES
104	GO:0050878	0.00929466	2.75734	3.6039	9	300	regulation of body fluid levels	Other	ATP2A3, CD48, ITGAL, LCK, LCP2, PRKCB, SELPLG, TP73, LAT
105	GO:0007596	0.00955939	2.93977	2.99123	8	249	blood coagulation	Other	ATP2A3, CD48, ITGAL, LCK, LCP2, PRKCB, SELPLG, LAT
106	GO:0002366	0.00968113	5.21212	0.840909	4	70	leukocyte activation involved in immune response	Immune response	ITGAL, JAK3, EOMES, LAT
