# Supplementary material for: Genomic signature of parity in the breast of premenopausal women
Source: Breast Cancer Res. 2019 Mar 28;21:46. doi: 10.1186/s13058-019-1128-x (PMC6438043; doi:10.1186/s13058-019-1128-x)
Supplement: Supplementary file 3 — Complete list of GO terms enriched by the long-term changing genes. (XLSX 16 kb) [file 13058_2019_1128_MOESM3_ESM.xlsx]

## Sheet: Additional File3-changing
	GOBPID	Pvalue	OddsRatio	ExpCount	Count	Size	Term	Process	Genes
1	GO:0051249	1.28379e-10	10.324	2.0776	16	162	regulation of lymphocyte activation	Immune response	CD2, CD3D, CD38, GPR183, HLA-DOA, HLA-DPB1, IL12RB1, IRF4, NFATC2, PAWR, PRKCQ, TRBC1, MZB1, SLAMF7, SAMSN1, CCR2
2	GO:0050865	8.80488e-09	9.89677	1.69672	13	138	regulation of cell activation	Other	CD2, CD3D, CD38, GPR183, HLA-DOA, HLA-DPB1, IL12RB1, IRF4, NFATC2, PRKCQ, TRBC1, MZB1, SLAMF7
3	GO:0002253	9.87934e-07	6.93942	2.11607	12	165	activation of immune response	Immune response	C1S, C3, CD3D, CD38, HLA-DPB1, IGKC, IRF4, NFATC2, PAWR, PRKCQ, LPXN, TRBC1
4	GO:0048584	1.12824e-06	3.86592	7.78458	23	607	positive regulation of response to stimulus	Other	C1S, C3, CD3D, CD38, GPR183, FGF1, FGFR2, HCLS1, HLA-DPB1, IGKC, IL12RB1, CXCL10, IRF4, NFATC2, PAWR, PDGFRA, PRKCQ, LPXN, DKK2, TRBC1, DACT1, CRTAM, CCR2
5	GO:0002429	3.1525e-06	10.5933	0.923377	8	72	immune response-activating cell surface receptor signaling pathway	Immune response	CD3D, CD38, HLA-DPB1, NFATC2, PAWR, PRKCQ, LPXN, TRBC1
6	GO:0002696	4.20194e-06	7.38759	1.62873	10	127	positive regulation of leukocyte activation	Immune response	CD2, CD3D, CD38, GPR183, HLA-DPB1, IL12RB1, NFATC2, PRKCQ, TRBC1, CCR2
7	GO:0032944	9.2744e-06	9.0231	1.06445	8	83	regulation of mononuclear cell proliferation	Immune response	CD38, GPR183, IL12RB1, NFATC2, PAWR, PRKCQ, MZB1, CCR2
8	GO:0006959	5.81211e-05	10.3305	0.692532	6	54	humoral immune response	Immune response	C1S, C3, GPR183, IGKC, POU2AF1, BLNK
9	GO:0002764	7.86647e-05	5.70608	1.83393	9	143	immune response-regulating signaling pathway	Immune response	CD3D, CD38, HLA-DPB1, IRF4, NFATC2, PAWR, PRKCQ, LPXN, TRBC1
10	GO:0070665	9.63668e-05	9.34815	0.756656	6	59	positive regulation of leukocyte proliferation	Immune response	CD38, GPR183, IL12RB1, NFATC2, PRKCQ, CCR2
11	GO:0002821	0.000153801	17.9644	0.282143	4	22	positive regulation of adaptive immune response	Immune response	C3, IL12RB1, PRKCQ, CCR2
12	GO:0072540	0.000162417	Inf	0.0256494	2	2	T-helper 17 cell lineage commitment	Immune response	IL12RB1, IRF4
13	GO:2000318	0.000162417	Inf	0.0256494	2	2	positive regulation of T-helper 17 type immune response	Immune response	IL12RB1, PRKCQ
14	GO:0042113	0.000170489	6.77729	1.19269	7	93	B cell activation	Immune response	CD38, GPR183, NFATC2, PAWR, BLNK, MZB1, SAMSN1
15	GO:0002443	0.00023652	6.39957	1.25682	7	98	leukocyte mediated immunity	Immune response	C1S, C3, IGKC, IL12RB1, CRTAM, SLAMF7, CCR2
16	GO:0019221	0.000257513	4.8198	2.14172	9	167	cytokine-mediated signaling pathway	Other	TNFRSF17, CCR5, HLA-DPB1, IL2RB, IL12RB1, IRF4, PLP2, SPHK1, CCR2
17	GO:0048522	0.000312038	2.29932	19.7244	34	1538	positive regulation of cellular process	Other	C3, CD2, CD3D, CD38, GPR183, EPHA7, FGF1, FGFR2, HCLS1, HLA-DPB1, IL12RB1, CXCL10, IRF4, LAMA2, NFATC2, PAWR, PDGFRA, PODXL, PPP2R2B, PRKCQ, SPHK1, STK17A, SPOCK2, MED24, DKK2, TRBC1, MZB1, DACT1, EAF2, CRTAM, NPAS3, LBH, OSR2, CCR2
18	GO:0034097	0.000318975	3.93695	3.21899	11	251	response to cytokine stimulus	Other	TNFRSF17, CD38, CCR5, HCLS1, HLA-DPB1, IL2RB, IL12RB1, IRF4, PLP2, SPHK1, CCR2
19	GO:0007166	0.000347425	2.61063	11.1897	23	958	cell surface receptor signaling pathway	Other	C3, CD2, CD3D, CD38, GPR183, EPHA7, FGF1, FGFR2, CXCL10, NFATC2, PAWR, PDE1C, PDGFRA, PRKCQ, PTGFR, MPZL1, LPXN, SIPA1L1, DKK3, DKK2, TRBC1, BLNK, DACT1
20	GO:0002697	0.000508209	5.58747	1.42354	7	111	regulation of immune effector process	Immune response	C3, IL12RB1, IRF4, MZB1, CRTAM, APOBEC3G, CCR2
21	GO:0002684	0.000555948	4.81926	1.89856	8	166	positive regulation of immune system process	Immune response	C1S, C3, IGKC, CXCL10, IRF4, PAWR, LPXN, CRTAM
22	GO:0050852	0.00059085	8.31771	0.692532	5	54	T cell receptor signaling pathway	Immune response	CD3D, HLA-DPB1, PAWR, PRKCQ, TRBC1
23	GO:0050776	0.000791641	5.17511	1.53565	7	132	regulation of immune response	Immune response	C1S, C3, IGKC, IL12RB1, CRTAM, SAMSN1, CCR2
24	GO:0030098	0.000939852	4.9994	1.57744	7	123	lymphocyte differentiation	Immune response	CD2, CD3D, GPR183, HLA-DOA, IL12RB1, IRF4, BLNK
25	GO:0002827	0.000958329	78.9481	0.0512987	2	4	positive regulation of T-helper 1 type immune response	Immune response	IL12RB1, CCR2
26	GO:0010557	0.00102426	2.6459	7.54091	17	588	positive regulation of macromolecule biosynthetic process	Other	CD3D, CD38, FGF1, FGFR2, HCLS1, IRF4, NFATC2, PAWR, PDGFRA, PRKCQ, MED24, MZB1, EAF2, NPAS3, LBH, OSR2, CCR2
27	GO:0050870	0.0011543	5.66273	1.19269	6	93	positive regulation of T cell activation	Immune response	CD3D, HLA-DPB1, IL12RB1, PRKCQ, TRBC1, CCR2
28	GO:0006958	0.0012129	17.1062	0.218019	3	17	complement activation, classical pathway	Immune response	C1S, C3, IGKC
29	GO:0050853	0.0012129	17.1062	0.218019	3	17	B cell receptor signaling pathway	Immune response	CD38, NFATC2, LPXN
30	GO:0002708	0.0014421	15.9632	0.230844	3	18	positive regulation of lymphocyte mediated immunity	Immune response	C3, IL12RB1, CRTAM
31	GO:0002822	0.00146596	9.21295	0.500162	4	39	regulation of adaptive immune response based on somatic recombination of immune receptors built from immunoglobulin superfamily domains	Immune response	C3, IL12RB1, PRKCQ, CCR2
32	GO:0045087	0.00147643	3.43761	3.28312	10	256	innate immune response	Immune response	C1S, C3, HLA-DPB1, IGKC, IL12RB1, IRF4, CRTAM, SLAMF7, APOBEC3G, CCR2
33	GO:0045086	0.00158392	52.6234	0.0641234	2	5	positive regulation of interleukin-2 biosynthetic process	Other	IRF4, PRKCQ
34	GO:0048755	0.00158392	52.6234	0.0641234	2	5	branching morphogenesis of a nerve	Developmental process	EPHA7, FGFR2
35	GO:0042127	0.00162532	2.52341	7.86153	17	613	regulation of cell proliferation	Other	CD38, GPR183, FGF1, FGFR2, HCLS1, IL12RB1, CXCL10, NFATC2, PAWR, PDGFRA, PRKCQ, RARRES3, SPHK1, MZB1, EAF2, OSR2, CCR2
36	GO:0051240	0.0018589	3.32477	3.38571	10	264	positive regulation of multicellular organismal process	Other	C3, CD38, FGF1, FGFR2, IL12RB1, LAMA2, PRKCQ, SPHK1, OSR2, CCR2
37	GO:0045580	0.00193777	8.4814	0.538636	4	42	regulation of T cell differentiation	Immune response	CD2, HLA-DOA, IL12RB1, IRF4
38	GO:0030890	0.00197786	14.0805	0.256494	3	20	positive regulation of B cell proliferation	Immune response	CD38, GPR183, NFATC2
39	GO:2000514	0.00197786	14.0805	0.256494	3	20	regulation of CD4-positive, alpha-beta T cell activation	Immune response	IL12RB1, IRF4, PRKCQ
40	GO:0044700	0.00201371	1.97577	27.1627	40	2118	single organism signaling	Other	TNFRSF17, C3, CD2, CD3D, CD38, CCR5, GPR183, EPHA7, FGF1, FGFR2, HCLS1, HLA-DPB1, IL2RB, IL12RB1, CXCL10, IRF4, LAMA2, MFAP4, NFATC2, PAWR, PDE1C, PDGFRA, PLP2, PPP2R2B, PRKCQ, PTGFR, SPHK1, MPZL1, STK17A, LPXN, SPOCK2, MED24, SIPA1L1, DKK3, DKK2, TRBC1, BLNK, DACT1, RASSF5, CCR2
41	GO:0032663	0.00228632	13.2961	0.269318	3	21	regulation of interleukin-2 production	Other	IRF4, PRKCQ, CCR2
42	GO:0002360	0.00235614	39.461	0.0769481	2	6	T cell lineage commitment	Immune response	IL12RB1, IRF4
43	GO:0042089	0.00250561	7.85691	0.57711	4	45	cytokine biosynthetic process	Other	IRF4, PAWR, PRKCQ, CCR2
44	GO:0045321	0.00261376	4.14884	1.88712	7	165	leukocyte activation	Immune response	HLA-DOA, IRF4, PAWR, BLNK, MZB1, SLAMF7, SAMSN1
45	GO:0007154	0.0030047	1.91769	27.6885	40	2159	cell communication	Other	TNFRSF17, C3, CD2, CD3D, CD38, CCR5, GPR183, EPHA7, FGF1, FGFR2, HCLS1, HLA-DPB1, IL2RB, IL12RB1, CXCL10, IRF4, LAMA2, MFAP4, NFATC2, PAWR, PDE1C, PDGFRA, PLP2, PPP2R2B, PRKCQ, PTGFR, SPHK1, MPZL1, STK17A, LPXN, SPOCK2, MED24, SIPA1L1, DKK3, DKK2, TRBC1, BLNK, DACT1, RASSF5, CCR2
46	GO:0002230	0.0032712	31.5636	0.0897727	2	7	positive regulation of defense response to virus by host	Other	IL12RB1, APOBEC3G
47	GO:0001906	0.00338451	11.391	0.307792	3	24	cell killing	Other	IL12RB1, CRTAM, SLAMF7
48	GO:0007204	0.00365816	5.33873	1.0388	5	81	elevation of cytosolic calcium ion concentration	Other	CD38, CD52, CCR5, PDGFRA, CCR2
49	GO:2000026	0.00387353	2.35478	7.7974	16	608	regulation of multicellular organismal development	Developmental process	C3, CD2, FGF1, FGFR2, HCLS1, HLA-DOA, IL12RB1, CXCL10, IRF4, LAMA2, SPHK1, SIPA1L1, DACT1, EAF2, OSR2, CCR2
50	GO:0046631	0.0042549	6.70333	0.666883	4	52	alpha-beta T cell activation	Immune response	IL12RB1, IRF4, PRKCQ, CCR2
51	GO:0001773	0.00432541	26.2987	0.102597	2	8	myeloid dendritic cell activation	Immune response	CD2, IRF4
52	GO:0001823	0.00432541	26.2987	0.102597	2	8	mesonephros development	Developmental process	FGF1, OSR2
53	GO:0042129	0.00487541	6.43307	0.692532	4	54	regulation of T cell proliferation	Immune response	IL12RB1, PAWR, PRKCQ, CCR2
54	GO:0031328	0.0050806	2.28196	8.01542	16	625	positive regulation of cellular biosynthetic process	Other	CD3D, CD38, FGF1, FGFR2, HCLS1, IRF4, NFATC2, PAWR, PDGFRA, PRKCQ, MED24, EAF2, NPAS3, LBH, OSR2, CCR2
55	GO:0030888	0.0051457	23.3861	0.111401	2	9	regulation of B cell proliferation	Immune response	PAWR, MZB1
56	GO:0042267	0.00551514	22.538	0.115422	2	9	natural killer cell mediated cytotoxicity	Immune response	CRTAM, SLAMF7
57	GO:0050858	0.00551514	22.538	0.115422	2	9	negative regulation of antigen receptor-mediated signaling pathway	Immune response	PAWR, LPXN
58	GO:0001912	0.00683683	19.7175	0.128247	2	10	positive regulation of leukocyte mediated cytotoxicity	Immune response	IL12RB1, CRTAM
59	GO:2000249	0.00683683	19.7175	0.128247	2	10	regulation of actin cytoskeleton reorganization	Other	HCLS1, PDGFRA
60	GO:0072376	0.00704838	8.53336	0.397565	3	31	protein activation cascade	Other	C1S, C3, IGKC
61	GO:0050866	0.00709516	5.7381	0.769481	4	60	negative regulation of cell activation	Other	PAWR, PDGFRA, SAMSN1, CCR2
62	GO:0045765	0.00785166	4.3985	1.24399	5	97	regulation of angiogenesis	Developmental process	C3, FGF1, CXCL10, SPHK1, CCR2
63	GO:0002886	0.008287	17.5238	0.141071	2	11	regulation of myeloid leukocyte mediated immunity	Immune response	C3, CCR2
64	GO:0032673	0.008287	17.5238	0.141071	2	11	regulation of interleukin-4 production	Other	IRF4, PRKCQ
65	GO:0048557	0.008287	17.5238	0.141071	2	11	embryonic digestive tract morphogenesis	Developmental process	FGFR2, PDGFRA
66	GO:0050671	0.00970698	7.51059	0.445603	3	36	positive regulation of lymphocyte proliferation	Immune response	IL12RB1, PRKCQ, CCR2
67	GO:0030325	0.0098622	15.7688	0.153896	2	12	adrenal gland development	Developmental process	PDGFRA, DKK3
68	GO:0050789	0.00990564	1.83195	47.6308	58	3714	regulation of biological process	Other	TNFRSF17, C1S, C3, CD2, CD3D, CD38, CCR5, GPR183, EPHA7, FGF1, FGFR2, HCLS1, HLA-DOA, HLA-DPB1, IGKC, IL2RB, IL12RB1, CXCL10, IRF4, LAMA2, MFAP4, NFATC2, PAWR, PDE1C, PDGFRA, PI3, PLP2, PODXL, POU2AF1, PPP2R2B, PRKCQ, PTGFR, RARRES3, TCF19, SPHK1, MPZL1, STK17A, LPXN, SPOCK2, MED24, SIPA1L1, DKK3, DKK2, TRBC1, BLNK, MZB1, DACT1, EAF2, CRTAM, SLAMF7, APOBEC3G, NPAS3, SAMSN1, FHOD3, LBH, RASSF5, OS…
