# Supplementary material for: Genomic signature of parity in the breast of premenopausal women
Source: Breast Cancer Res. 2019 Mar 28;21:46. doi: 10.1186/s13058-019-1128-x (PMC6438043; doi:10.1186/s13058-019-1128-x)
Supplement: Supplementary file 4 — Complete list of GO terms enriched by the long-term constant genes. (XLSX 20 kb) [file 13058_2019_1128_MOESM4_ESM.xlsx]

## Sheet: Additional File4-constant
	GOBPID	Pvalue	OddsRatio	ExpCount	Count	Size	Term	Process	Genes
1	GO:0044344	5.28184e-05	10.5455	0.681818	6	84	cellular response to fibroblast growth factor stimulus	Other	EGR3, PRKACB, PRKCA, CCL2, SULF1, SULF2
2	GO:0014846	6.45766e-05	Inf	0.0162338	2	2	esophagus smooth muscle contraction	Other	SULF1, SULF2
3	GO:0009887	6.9775e-05	4.58135	3.29545	12	406	organ morphogenesis	Developmental process	DCN, EPHB1, FHL2, GLI3, MYLK, SALL1, CCL2, SDC1, TYMS, ZIC1, SULF1, BHLHE22
4	GO:0007275	0.00011558	2.98596	15.0487	28	1854	multicellular organismal development	Developmental process	DCN, DSC3, EGR3, EPHB1, FHL2, GLI3, KCNMA1, KIF5C, KRT5, MYLK, PRKCA, SALL1, CCL2, CCL19, SDC1, TAGLN, TYMS, VCAM1, XDH, ZIC1, FZD8, GPR65, NFASC, SULF1, BHLHE22, TREM2, SULF2, WIPF3
5	GO:0032501	0.000157468	2.95585	19.9269	33	2455	multicellular organismal process	Other	DCN, DSC3, EGR3, EPHB1, FAT2, FHL2, GLI3, KCNMA1, KIF5C, KRT5, MYLK, PRKACB, PRKCA, SALL1, CCL2, CCL19, SDC1, TAGLN, TYMS, VCAM1, XDH, ZIC1, FZD8, GPR65, RASGRP1, NFASC, SULF1, BHLHE22, TLR7, TREM2, SULF2, RTP4, WIPF3
6	GO:0072358	0.000183378	4.09948	3.64448	12	449	cardiovascular system development	Developmental process	EGR3, EPHB1, FHL2, GLI3, MYLK, PRKCA, SALL1, CCL2, VCAM1, XDH, FZD8, SULF1
7	GO:0048646	0.000183413	3.33274	6.7776	17	835	anatomical structure formation involved in morphogenesis	Developmental process	EGR3, EPHB1, FHL2, GLI3, KIF5C, MYLK, PRKCA, SALL1, CCL2, VCAM1, XDH, ZIC1, FZD8, NFASC, SULF1, BHLHE22, TREM2
8	GO:0021631	0.000192723	254.542	0.0243506	2	3	optic nerve morphogenesis	Developmental process	EPHB1, GLI3
9	GO:0042330	0.000249491	4.5384	2.67045	10	329	taxis	Other	CX3CR1, EGR3, EPHB1, GLI3, KIF5C, PRKCA, CCL2, CCL19, NFASC, TREM2
10	GO:0042307	0.000375522	13.5362	0.349026	4	43	positive regulation of protein import into nucleus	Other	GLI3, CCL19, ZIC1, TLR7
11	GO:0035860	0.000383444	127.25	0.0324675	2	4	glial cell-derived neurotrophic factor receptor signaling pathway	Other	SULF1, SULF2
12	GO:0060384	0.000383444	127.25	0.0324675	2	4	innervation	Other	SULF1, SULF2
13	GO:0006939	0.000487745	12.5631	0.373377	4	46	smooth muscle contraction	Other	KCNMA1, MYLK, SULF1, SULF2
14	GO:0051216	0.000489747	8.70563	0.665584	5	82	cartilage development	Developmental process	GLI3, PRKCA, TYMS, SULF1, SULF2
15	GO:0002696	0.000515647	6.74944	1.03084	6	127	positive regulation of leukocyte activation	Immune response	GLI3, HLA-DPA1, HLA-DRA, CCL2, CCL19, VCAM1
16	GO:0021545	0.000520569	22.8773	0.162338	3	20	cranial nerve development	Developmental process	EPHB1, GLI3, SALL1
17	GO:0070848	0.000722735	4.69948	1.99675	8	246	response to growth factor stimulus	Other	EGR3, LTBP2, PRKACB, PRKCA, CCL2, XDH, SULF1, SULF2
18	GO:0048522	0.000950983	2.58367	12.4838	23	1538	positive regulation of cellular process	Other	EGR3, EPHB1, FHL2, GLI3, HAS3, HLA-DPA1, HLA-DRA, KCNMA1, MYLK, PRKACB, PRKCA, SALL1, CCL2, CCL19, VCAM1, XDH, ZIC1, FZD8, GPR65, SULF1, UHRF1, TLR7, SULF2
19	GO:0050865	0.000984934	5.04481	1.60714	7	198	regulation of cell activation	Other	GLI3, HLA-DPA1, HLA-DRA, PRKCA, CCL2, CCL19, VCAM1
20	GO:0060326	0.00100751	7.34921	0.779221	5	96	cell chemotaxis	Other	EGR3, EPHB1, PRKCA, CCL2, CCL19
21	GO:0009611	0.00124616	3.24413	4.49675	12	554	response to wounding	Other	CX3CR1, DCN, KCNMA1, MYLK, PRKACB, PRKCA, CCL2, CCL19, SDC1, VCAM1, RASGRP1, TLR7
22	GO:0032836	0.00132127	50.875	0.0568182	2	7	glomerular basement membrane development	Developmental process	SULF1, SULF2
23	GO:0034341	0.00170598	8.76812	0.519481	4	64	response to interferon-gamma	Other	HLA-DPA1, HLA-DRA, CCL2, VCAM1
24	GO:0006605	0.00177045	4.52896	1.7776	7	219	protein targeting	Other	GLI3, LTBP2, CCL19, ZIC1, NFASC, TLR7, RTP4
25	GO:0051249	0.00183899	5.20455	1.31494	6	162	regulation of lymphocyte activation	Immune response	GLI3, HLA-DPA1, HLA-DRA, CCL2, CCL19, VCAM1
26	GO:0051345	0.00206681	4.39983	1.8263	7	225	positive regulation of hydrolase activity	Other	PRKACB, PRKCA, CCL2, CCL19, XDH, GPR65, UHRF1
27	GO:0007166	0.0021812	2.54217	9.13149	18	1125	cell surface receptor signaling pathway	Other	CX3CR1, EPHB1, GLI3, HLA-DPA1, HLA-DRA, LTBP2, PRKACB, PRKCA, SALL1, CCL2, SDC1, VCAM1, XDH, ZIC1, FZD8, GPR65, SULF1, SULF2
28	GO:0045879	0.00224163	36.3274	0.0730519	2	9	negative regulation of smoothened signaling pathway	Other	GLI3, SALL1
29	GO:0001938	0.00231328	12.9362	0.267857	3	33	positive regulation of endothelial cell proliferation	Other	EGR3, PRKCA, CCL2
30	GO:0001655	0.00271701	4.79371	1.42045	6	175	urogenital system development	Developmental process	DCN, GLI3, SALL1, SDC1, SULF1, SULF2
31	GO:0048584	0.00273106	2.92702	4.92695	12	607	positive regulation of response to stimulus	Other	HLA-DPA1, HLA-DRA, MYLK, PRKCA, SALL1, CCL2, CCL19, XDH, FZD8, SULF1, TLR7, SULF2
32	GO:0002063	0.00278753	31.7812	0.0811688	2	10	chondrocyte development	Developmental process	SULF1, SULF2
33	GO:0040037	0.00278753	31.7812	0.0811688	2	10	negative regulation of fibroblast growth factor receptor signaling pathway	Other	SULF1, SULF2
34	GO:0030593	0.002976	11.7544	0.292208	3	36	neutrophil chemotaxis	Other	PRKCA, CCL2, CCL19
35	GO:0031295	0.002976	11.7544	0.292208	3	36	T cell costimulation	Immune response	HLA-DPA1, HLA-DRA, CCL19
36	GO:1900180	0.00320761	7.29227	0.616883	4	76	regulation of protein localization to nucleus	Other	GLI3, CCL19, ZIC1, TLR7
37	GO:0044700	0.00331343	2.25632	17.1916	27	2118	single organism signaling	Other	CX3CR1, EGR3, EPHB1, FHL2, GLI3, HLA-DPA1, HLA-DRA, KCNMA1, LTBP2, PRKACB, PRKCA, SALL1, CCL2, CCL19, SDC1, TYMS, VCAM1, XDH, ZIC1, FZD8, GPR65, DIRAS3, RASGRP1, NFASC, SULF1, TLR7, SULF2
38	GO:0010575	0.00338936	28.2454	0.0892857	2	11	positive regulation vascular endothelial growth factor production	Other	SULF1, SULF2
39	GO:0042346	0.00338936	28.2454	0.0892857	2	11	positive regulation of NF-kappaB import into nucleus	Other	CCL19, TLR7
40	GO:0007623	0.0040254	10.4767	0.324675	3	40	circadian rhythm	Other	EGR3, KCNMA1, TYMS
41	GO:0009891	0.00402588	2.77632	5.16234	12	636	positive regulation of biosynthetic process	Other	FHL2, GLI3, HAS3, PRKCA, SALL1, CCL2, CCL19, ZIC1, FZD8, GPR65, UHRF1, TLR7
42	GO:0003094	0.00404619	25.4167	0.0974026	2	12	glomerular filtration	Other	SULF1, SULF2
43	GO:0044003	0.00404619	25.4167	0.0974026	2	12	modification by symbiont of host morphology or physiology	Other	TYMS, TLR7
44	GO:0050906	0.00404619	25.4167	0.0974026	2	12	detection of stimulus involved in sensory perception	Other	EPHB1, RTP4
45	GO:0007399	0.0040926	2.58869	6.59091	14	812	nervous system development	Developmental process	EGR3, EPHB1, GLI3, KCNMA1, KIF5C, SALL1, CCL2, ZIC1, FZD8, NFASC, SULF1, BHLHE22, TREM2, SULF2
46	GO:0009719	0.00427119	2.87424	4.5211	11	557	response to endogenous stimulus	Other	EGR3, FHL2, LTBP2, PRKACB, PRKCA, CCL2, CCL19, SDC1, TYMS, SULF1, SULF2
47	GO:0048593	0.00431857	10.1993	0.332792	3	41	camera-type eye morphogenesis	Developmental process	EPHB1, GLI3, BHLHE22
48	GO:0003014	0.00462442	9.93617	0.340909	3	42	renal system process	Other	KCNMA1, SULF1, SULF2
49	GO:0003012	0.00480005	5.03199	1.11201	5	137	muscle system process	Other	KCNMA1, MYLK, PRKCA, SULF1, SULF2
50	GO:0048514	0.00494074	3.72257	2.13474	7	263	blood vessel morphogenesis	Developmental process	EGR3, EPHB1, MYLK, PRKCA, CCL2, XDH, SULF1
51	GO:0032388	0.00500328	6.39236	0.698052	4	86	positive regulation of intracellular transport	Other	GLI3, CCL19, ZIC1, TLR7
52	GO:0030201	0.00552134	21.1736	0.113636	2	14	heparan sulfate proteoglycan metabolic process	Other	SULF1, SULF2
53	GO:0030177	0.00561949	9.22188	0.36526	3	45	positive regulation of Wnt receptor signaling pathway	Other	SALL1, SULF1, SULF2
54	GO:0060333	0.00561949	9.22188	0.36526	3	45	interferon-gamma-mediated signaling pathway	Other	HLA-DPA1, HLA-DRA, VCAM1
55	GO:0007409	0.00581403	3.60483	2.19968	7	271	axonogenesis	Developmental process	EPHB1, GLI3, KIF5C, FZD8, NFASC, BHLHE22, TREM2
56	GO:0032872	0.00611315	6.01999	0.738636	4	91	regulation of stress-activated MAPK cascade	Other	EPHB1, CCL19, XDH, FZD8
57	GO:0035924	0.00633788	19.5417	0.121753	2	15	cellular response to vascular endothelial growth factor stimulus	Other	EGR3, XDH
58	GO:0045123	0.00633788	19.5417	0.121753	2	15	cellular extravasation	Other	CCL2, VCAM1
59	GO:0071310	0.00651583	2.59443	5.4789	12	675	cellular response to organic substance	Other	CX3CR1, EGR3, HLA-DPA1, HLA-DRA, LTBP2, PRKACB, PRKCA, CCL2, VCAM1, XDH, SULF1, SULF2
60	GO:0007156	0.0067339	8.60284	0.38961	3	48	homophilic cell adhesion	Other	DSC3, DSG3, FAT2
61	GO:0050673	0.00683267	4.6034	1.20942	5	149	epithelial cell proliferation	Other	EGR3, PRKCA, CCL2, XDH, SULF1
62	GO:0046822	0.00711117	5.75155	0.771104	4	95	regulation of nucleocytoplasmic transport	Other	GLI3, CCL19, ZIC1, TLR7
63	GO:0048870	0.00719394	2.78678	4.16396	10	513	cell motility	Other	EGR3, EPHB1, FAT2, GLI3, MYLK, PRKCA, CCL2, CCL19, VCAM1, SULF1
64	GO:0021952	0.00720592	18.1429	0.12987	2	16	central nervous system projection neuron axonogenesis	Developmental process	EPHB1, BHLHE22
65	GO:0070098	0.00720592	18.1429	0.12987	2	16	chemokine-mediated signaling pathway	Other	CX3CR1, CCL2
66	GO:0001936	0.0072794	17.9704	0.130406	2	17	regulation of endothelial cell proliferation	Other	XDH, SULF1
67	GO:0042221	0.00736501	3.5791	2.35042	7	384	response to chemical stimulus	Other	EPHB1, GLI3, KIF5C, NFASC, TLR7, TREM2, RTP4
68	GO:0010033	0.00738042	3.92843	1.76067	6	254	response to organic substance	Other	DCN, FHL2, KCNMA1, CCL19, SDC1, TYMS
69	GO:0019226	0.0074753	3.42801	2.30519	7	284	transmission of nerve impulse	Other	EGR3, EPHB1, KCNMA1, PRKACB, PRKCA, CCL2, NFASC
70	GO:0048468	0.00752958	2.55883	5.6027	12	733	cell development	Developmental process	EPHB1, FHL2, GLI3, KCNMA1, KIF5C, SALL1, CCL19, TYMS, FZD8, NFASC, BHLHE22, TREM2
71	GO:0051384	0.00754486	8.23404	0.405844	3	50	response to glucocorticoid stimulus	Other	CCL2, SDC1, TYMS
72	GO:0061351	0.00754486	8.23404	0.405844	3	50	neural precursor cell proliferation	Other	EPHB1, GLI3, SALL1
73	GO:0006231	0.00811688	Inf	0.00811688	1	1	dTMP biosynthetic process	Other	TYMS
74	GO:0006235	0.00811688	Inf	0.00811688	1	1	dTTP biosynthetic process	Other	TYMS
75	GO:0009115	0.00811688	Inf	0.00811688	1	1	xanthine catabolic process	Other	XDH
76	GO:0019088	0.00811688	Inf	0.00811688	1	1	immortalization of host cell by virus	Other	TYMS
77	GO:0019860	0.00811688	Inf	0.00811688	1	1	uracil metabolic process	Other	TYMS
78	GO:0021798	0.00811688	Inf	0.00811688	1	1	forebrain dorsal/ventral pattern formation	Developmental process	GLI3
79	GO:0022018	0.00811688	Inf	0.00811688	1	1	lateral ganglionic eminence cell proliferation	Other	GLI3
80	GO:0030007	0.00811688	Inf	0.00811688	1	1	cellular potassium ion homeostasis	Other	KCNMA1
81	GO:0031129	0.00811688	Inf	0.00811688	1	1	inductive cell-cell signaling	Other	SALL1
82	GO:0033552	0.00811688	Inf	0.00811688	1	1	response to vitamin B3	Other	CCL2
83	GO:0033617	0.00811688	Inf	0.00811688	1	1	mitochondrial respiratory chain complex IV assembly	Other	COA1
84	GO:0035684	0.00811688	Inf	0.00811688	1	1	helper T cell extravasation	Immune response	CCL2
85	GO:0048627	0.00811688	Inf	0.00811688	1	1	myoblast development	Developmental process	SDC1
86	GO:0051447	0.00811688	Inf	0.00811688	1	1	negative regulation of meiotic cell cycle	Other	PRKACB
87	GO:0055014	0.00811688	Inf	0.00811688	1	1	atrial cardiac muscle cell development	Developmental process	FHL2
88	GO:0060082	0.00811688	Inf	0.00811688	1	1	eye blink reflex	Other	KCNMA1
89	GO:0060366	0.00811688	Inf	0.00811688	1	1	lambdoid suture morphogenesis	Developmental process	GLI3
90	GO:0060367	0.00811688	Inf	0.00811688	1	1	sagittal suture morphogenesis	Developmental process	GLI3
91	GO:0060574	0.00811688	Inf	0.00811688	1	1	intestinal epithelial cell maturation	Developmental process	TYMS
92	GO:0060873	0.00811688	Inf	0.00811688	1	1	anterior semicircular canal development	Developmental process	GLI3
93	GO:0060875	0.00811688	Inf	0.00811688	1	1	lateral semicircular canal development	Developmental process	GLI3
94	GO:0072092	0.00811688	Inf	0.00811688	1	1	ureteric bud invasion	Developmental process	SALL1
95	GO:0072610	0.00811688	Inf	0.00811688	1	1	interleukin-12 secretion	Other	CCL19
96	GO:1900106	0.00811688	Inf	0.00811688	1	1	positive regulation of hyaluranon cable assembly	Other	HAS3
97	GO:1900747	0.00811688	Inf	0.00811688	1	1	negative regulation of vascular endothelial growth factor signaling pathway	Other	XDH
98	GO:2000502	0.00811688	Inf	0.00811688	1	1	negative regulation of natural killer cell chemotaxis	Immune response	CCL2
99	GO:2000549	0.00811688	Inf	0.00811688	1	1	positive regulation of dendritic cell dendrite assembly	Immune response	CCL19
100	GO:2000707	0.00811688	Inf	0.00811688	1	1	positive regulation of dense core granule biogenesis	Other	PRKCA
101	GO:2001213	0.00811688	Inf	0.00811688	1	1	negative regulation of vasculogenesis	Developmental process	XDH
102	GO:0032570	0.00812459	16.9306	0.137987	2	17	response to progesterone stimulus	Other	CCL2, TYMS
103	GO:0001657	0.00841133	7.89535	0.422078	3	52	ureteric bud development	Developmental process	GLI3, SALL1, SDC1
104	GO:0043583	0.00850352	5.44746	0.811688	4	100	ear development	Developmental process	GLI3, KCNMA1, SALL1, ZIC1
105	GO:0007568	0.00880196	5.39041	0.819805	4	101	aging	Developmental process	DCN, CCL2, TYMS, VCAM1
106	GO:0072006	0.00886564	7.73617	0.430195	3	53	nephron development	Developmental process	SALL1, SULF1, SULF2
107	GO:0009628	0.00899983	3.03337	2.99513	8	369	response to abiotic stimulus	Other	DCN, EPHB1, KCNMA1, MYLK, CCL2, VCAM1, GPR65, TLR7
108	GO:1901342	0.00910719	5.33452	0.827922	4	102	regulation of vasculature development	Developmental process	PRKCA, CCL2, XDH, SULF1
109	GO:0050870	0.0092787	7.6048	0.437459	3	57	positive regulation of T cell activation	Immune response	GLI3, CCL2, VCAM1
110	GO:0050921	0.00933414	7.58323	0.438312	3	54	positive regulation of chemotaxis	Other	PRKCA, CCL2, CCL19
