# Supplementary material for: Genomic signature of parity in the breast of premenopausal women
Source: Breast Cancer Res. 2019 Mar 28;21:46. doi: 10.1186/s13058-019-1128-x (PMC6438043; doi:10.1186/s13058-019-1128-x)
Supplement: Supplementary file 5 — Real-time RT-PCR raw data. (XLSX 17 kb) [file 13058_2019_1128_MOESM5_ESM.xlsx]

## Sheet: rtpcr
Batch	Sample ID	Parity status	18S_Ct	APOBEC3G_Ct	APOBEC3G_ΔCt	BHLHE22_Ct	BHLHE22_ΔCt	DSC3_Ct	DSC3_ΔCt	EAF2_Ct	EAF2_ΔCt	EGR3_Ct	EGR3_ΔCt	FOXQ1_Ct	FOXQ1_ΔCt	FZD8_Ct	FZD8_ΔCt	KRT5_Ct	KRT5_ΔCt	RASGRP1_Ct	RASGRP1_ΔCt	SDC1_Ct	SDC1_ΔCt	WIF1_Ct	WIF1_ΔCt
1	B116	nulliparous	14.3	30.46	16.16	31.72	17.42	32.63	18.33	31.75	17.45	30.26	15.96	29.47	15.17	29.42	15.12	27.02	12.72	33.19	18.89	28.25	13.95	29.84	15.54
1	B132	nulliparous	14.42	31.01	16.59	32.44	18.02	33.17	18.75	33.34	18.92	31.7	17.28	30.35	15.93	29.36	14.94	27.32	12.9	34.27	19.85	29.57	15.15	30	15.58
1	B73	nulliparous	14.41	29.99	15.58	31.61	17.2	31.88	17.47	32.41	18	29.09	14.68	29.78	15.37	28.81	14.4	25.67	11.26	32.51	18.1	28.52	14.11	27.43	13.02
1	B7	parous	14.32	29.89	15.57	31.58	17.26	32.12	17.8	31.68	17.36	29.29	14.97	31.55	17.23	29.17	14.85	25.2	10.88	31.88	17.56	28.19	13.87	29.47	15.15
1	B93	parous	14.37	30.01	15.64	32.13	17.76	30.97	16.6	32.61	18.24	29.48	15.11	29.86	15.49	28.68	14.31	25.7	11.33	32.43	18.06	28.72	14.35	29.83	15.46
2	B34	nulliparous	14.28	30.96	16.68	32.64	18.36	32.16	17.88	32.3	18.02	30.62	16.34	31.12	16.84	28.77	14.49	25.8	11.52	32.49	18.21	27.66	13.38	26.04	11.76
2	B106	nulliparous	14.67	32.12	17.45	32.79	18.12	33.12	18.45	34.04	19.37	30.73	16.06	33.08	18.41	29.16	14.49	26.15	11.48	34.02	19.35	29.13	14.46	29.47	14.8
2	B52	parous	14.41	31.23	16.82	32.23	17.82	34.57	20.16	33.25	18.84	30.11	15.7	34.52	20.11	29.76	15.35	27.79	13.38	34.14	19.73	30.94	16.53	36.11	21.7
2	B8	parous	14.39	31.07	16.68	31.35	16.96	33.3	18.91	32.9	18.51	30.45	16.06	32.18	17.79	29.4	15.01	26.3	11.91	32.83	18.44	28.48	14.09	29.88	15.49
2	B107	parous	14.19	29.75	15.56	30.81	16.62	31.49	17.3	32.4	18.21	29.77	15.58	31.09	16.9	28.97	14.78	25.26	11.07	33.54	19.35	28.34	14.15	29.32	15.13
3	B85	nulliparous	14.3	31.48	17.18	32.23	17.93	34.42	20.12	33.35	19.05	31.72	17.42	33.26	18.96	29.89	15.59	27.44	13.14	34.55	20.25	29.51	15.21	31.66	17.36
3	B88	nulliparous	14.19	31.05	16.86	32.36	18.17	32.85	18.66	33.01	18.82	30.25	16.06	29.76	15.57	29.35	15.16	26.18	11.99	33.47	19.28	28.43	14.24	29.73	15.54
3	B89	parous	14.27	30.32	16.05	31.27	17	32.2	17.93	32.46	18.19	29.24	14.97	31.07	16.8	28.8	14.53	25.2	10.93	32.94	18.67	28.22	13.95	31.49	17.22
3	B118	parous	14.28	29.7	15.42	31.59	17.31	32.54	18.26	31.98	17.7	29.75	15.47	31.33	17.05	28.11	13.83	25.27	10.99	32.2	17.92	28.18	13.9	32.43	18.15
3	B122	parous	14.24	29.84	15.6	31.38	17.14	31.24	17	31.86	17.62	28.34	14.1	30.94	16.7	28.05	13.81	25.17	10.93	31.95	17.71	27.89	13.65	32.51	18.27
4	B77	nulliparous	14.84	32.65	17.81	33.6	18.76	33.7	18.86	34.6	19.76	30.86	16.02	32.84	18	30.42	15.58	27.62	12.78	34.8	19.96	29.36	14.52	33.71	18.87
4	B78	nulliparous	14.54	32.05	17.51	32.66	18.12	33.34	18.8	33.44	18.9	30.76	16.22	32.2	17.66	31.18	16.64	27.15	12.61	34.31	19.77	29.02	14.48	31.3	16.76
4	B17	parous	14.63	31.99	17.36	33.42	18.79	34.17	19.54	34	19.37	33.11	18.48	32.91	18.28	30.67	16.04	28.35	13.72	35.15	20.52	30.53	15.9	34.54	19.91
4	B37	parous	14.74	32.09	17.35	32.76	18.02	33.03	18.29	33.26	18.52	31.4	16.66	33.13	18.39	29.92	15.18	26.11	11.37	34.63	19.89	28.64	13.9	31.02	16.28
4	B63	parous	14.69	31.57	16.88	32.4	17.71	33.32	18.63	34.36	19.67	31.96	17.27	33.17	18.48	30.66	15.97	27.42	12.73	34.51	19.82	29.86	15.17	29.3	14.61
5	B101	nulliparous	14.58	33.09	18.51	33.92	19.34	36.11	21.53	34.69	20.11	34.44	19.86	34.52	19.94	30.85	16.27	30.23	15.65	36.78	22.2	32.06	17.48	32.9	18.32
5	B58	nulliparous	14.77	32.39	17.62	34.09	19.32	33.7	18.93	34.32	19.55	31.17	16.4	32.45	17.68	29.95	15.18	27.57	12.8	34.75	19.98	29.72	14.95	30.17	15.4
5	B97	parous	14.68	31.38	16.7	33.35	18.67	33.73	19.05	33.64	18.96	31.17	16.49	33.84	19.16	30.22	15.54	27.21	12.53	34.18	19.5	29.26	14.58	34.07	19.39
5	B16	parous	14.61	32.91	18.3	33.74	19.13	34.15	19.54	33.96	19.35	32.7	18.09	32.59	17.98	30.71	16.1	27.98	13.37	34.42	19.81	30.4	15.79	34.16	19.55
5	B12	parous	14.88	31.64	16.76	32.17	17.29	33.86	18.98	33.82	18.94	30.21	15.33	33.62	18.74	30.45	15.57	27.43	12.55	34.98	20.1	29.4	14.52	33.13	18.25
6	B129	nulliparous	14.32	32.23	17.91	33.33	19.01	35.02	20.7	33.77	19.45	31.68	17.36	31.77	17.45	31.09	16.77	27.73	13.41	34.87	20.55	30.35	16.03	33.93	19.61
6	B43	nulliparous	14.43	31.7	17.27	32.86	18.43	33.34	18.91	32.97	18.54	31.85	17.42	32.25	17.82	30.12	15.69	25.79	11.36	34.11	19.68	28.5	14.07	30.33	15.9
6	B57	parous	14.29	31.68	17.39	32.39	18.1	32.87	18.58	32.88	18.59	30.54	16.25	31.78	17.49	29.71	15.42	26.53	12.24	33.68	19.39	29.22	14.93	34.13	19.84
6	B9	parous	14.28	31.31	17.03	33.41	19.13	32.65	18.37	33.19	18.91	30.35	16.07	32.79	18.51	29.32	15.04	26.22	11.94	33.41	19.13	28.52	14.24	29.86	15.58
7	B14	nulliparous	14.75	31.95	17.2	33.03	18.28	33.78	19.03	33.88	19.13	30.13	15.38	31.79	17.04	29.58	14.83	26.1	11.35	35.18	20.43	29.38	14.63	29.22	14.47
7	B121	nulliparous	14.62	31.39	16.77	33.43	18.81	33.51	18.89	33.76	19.14	31.77	17.15	31.93	17.31	30.31	15.69	27.39	12.77	34.86	20.24	28.78	14.16	29.68	15.06
7	B92	parous	14.66	31.73	17.07	33.44	18.78	33.82	19.16	34.2	19.54	31.46	16.8	32.29	17.63	30.51	15.85	27.25	12.59	33.67	19.01	29.82	15.16	30.13	15.47
7	B109	parous	14.52	31.94	17.42	34.01	19.49	33.23	18.71	34.3	19.78	31.63	17.11	33.27	18.75	30.24	15.72	27.25	12.73	34.34	19.82	29.51	14.99	31.05	16.53
8	B84	nulliparous	14.99	33.04	18.05	34.61	19.62	36.14	21.15	35.1	20.11	33.68	18.69	34.29	19.3	31.68	16.69	31.32	16.33	37.31	22.32	33.75	18.76	32.88	17.89
8	B23	nulliparous	15.03	32.37	17.34	33.6	18.57	33.21	18.18	35.13	20.1	31.47	16.44	33.48	18.45	30.16	15.13	28.04	13.01	35.46	20.43	29.82	14.79	28.27	13.24
8	B1	parous	14.88	32.33	17.45	33.54	18.66	35.14	20.26	35.43	20.55	32.12	17.24	34.67	19.79	31.13	16.25	28.22	13.34	35.51	20.63	31.23	16.35	33.37	18.49
8	B11	parous	14.98	31.56	16.58	33.56	18.58	33.02	18.04	33.71	18.73	29.22	14.24	33.4	18.42	30.19	15.21	27.31	12.33	33.76	18.78	29.22	14.24	33.68	18.7
					APOBEC3G		BHLHE22		DSC3		EAF2		EGR3		FOXQ1		FZD8		KRT5		RASGRP1		SDC1		WIF1
			Average ΔCt Nulliparous		17.2053		18.44		19.0965		19.0835		16.7494		17.4647		15.4506		12.7694		19.97		14.9629		15.8306
			Average ΔCt Parous		16.6815		18.011		18.5555		18.779		16.0995		17.9845		15.218		12.143		19.192		14.713		17.4585
			-ΔΔCt		0.523794		0.429		0.540971		0.304529		0.649912		-0.519794		0.232588		0.626412		0.778		0.249941		-1.62791
			Fold Change		1.43773		1.3463		1.45495		1.23502		1.56907		0.697471		1.17494		1.54372		1.71475		1.18916		0.323556
