# Supplementary material for: Genomic signature of parity in the breast of premenopausal women
Source: Breast Cancer Res. 2019 Mar 28;21:46. doi: 10.1186/s13058-019-1128-x (PMC6438043; doi:10.1186/s13058-019-1128-x)
Supplement: Supplementary file 6 — Genes differentially expressed between epithelial and stromal tissues. (XLSX 189 kb) [file 13058_2019_1128_MOESM6_ESM.xlsx]

## Sheet: LCM probesets_FDR<0.1
Genes with higher expression in the stroma								Genes with higher expression in the epithelium
Probeset	EntrezID	Symbols	Name	Paired Fold Change	P-value	FDR		Probeset	EntrezID	Symbols	Name	Paired Fold Change	P-value	FDR
227534_at	195827	AAED1	AhpC/TSA antioxidant enzyme domain containing 1	0.757336	0.0117614	0.0653491		225436_at	58489	ABHD17C	abhydrolase domain containing 17C	1.30827	0.0257772	0.0808639
205434_s_at	22848	AAK1	AP2 associated kinase 1	0.728594	0.00440831	0.0550484		223361_at	58527	ABRACL	ABRA C-terminal like	1.29909	0.037348	0.09322
214829_at	10157	AASS	aminoadipate-semialdehyde synthase	0.774879	0.0415672	0.0975462		205355_at	36	ACADSB	acyl-CoA dehydrogenase, short/branched chain	1.44648	0.0112072	0.0644931
203504_s_at	19	ABCA1	ATP-binding cassette, sub-family A (ABC1), member 1	0.758534	0.0245485	0.0790107		226030_at	36	ACADSB	acyl-CoA dehydrogenase, short/branched chain	1.45987	0.0205761	0.0737873
204719_at	10351	ABCA8	ATP-binding cassette, sub-family A (ABC1), member 8	0.535803	0.0112779	0.0644931		204241_at	8310	ACOX3	acyl-CoA oxidase 3, pristanoyl	1.21453	9.73e-05	0.0452554
1557374_at	10060	ABCC9	ATP-binding cassette, sub-family C (CFTR/MRP), member 9	0.616702	7.44e-05	0.0444162		218868_at	57180	ACTR3B	ARP3 actin-related protein 3 homolog B (yeast)	1.21414	0.0357718	0.0914721
205730_s_at	22885	ABLIM3	actin binding LIM protein family, member 3	0.68481	0.0122138	0.0663194		218395_at	64431	ACTR6	ARP6 actin-related protein 6 homolog (yeast)	1.2899	0.0291117	0.0846267
43427_at	32	ACACB	acetyl-CoA carboxylase beta	0.429808	0.00919667	0.0630712		202604_x_at	102	ADAM10	ADAM metallopeptidase domain 10	1.25048	0.0303531	0.0855322
49452_at	32	ACACB	acetyl-CoA carboxylase beta	0.42405	0.0105212	0.0632285		206002_at	10149	ADGRG2	adhesion G protein-coupled receptor G2	1.51667	0.0191303	0.0719935
221928_at	32	ACACB	acetyl-CoA carboxylase beta	0.500145	0.0135326	0.0684492		204333_s_at	175	AGA	aspartylglucosaminidase	1.34353	0.00556067	0.0561192
206068_s_at	33	ACADL	acyl-CoA dehydrogenase, long chain	0.290513	0.0294633	0.0850447		219190_s_at	192670	AGO4	argonaute RISC catalytic component 4	1.34633	0.00968922	0.0631785
222689_at	55331	ACER3	alkaline ceramidase 3	0.703418	0.00275539	0.053245		228241_at	155465	AGR3	anterior gradient 3	2.08648	0.0214773	0.0748928
222688_at	55331	ACER3	alkaline ceramidase 3	0.677063	0.00849831	0.0622967		225807_at	84962	AJUBA	ajuba LIM protein	1.25827	0.0230541	0.0767566
222687_s_at	55331	ACER3	alkaline ceramidase 3	0.766112	0.0269449	0.0821486		208950_s_at	501	ALDH7A1	aldehyde dehydrogenase 7 family, member A1	1.28184	0.000500633	0.0491725
208335_s_at	2532	ACKR1	atypical chemokine receptor 1 (Duffy blood group)	0.516666	0.021828	0.0750266		213591_at	501	ALDH7A1	aldehyde dehydrogenase 7 family, member A1	1.3087	0.0256924	0.0808021
212977_at	57007	ACKR3	atypical chemokine receptor 3	0.585615	0.0426332	0.0988524		235610_at	91801	ALKBH8	alkB, alkylation repair homolog 8 (E. coli)	1.38284	0.0092271	0.0630712
207071_s_at	48	ACO1	aconitase 1, soluble	0.60964	0.00674151	0.0598931		229596_at	144193	AMDHD1	amidohydrolase domain containing 1	1.71636	0.00804737	0.0618062
209600_s_at	51	ACOX1	acyl-CoA oxidase 1, palmitoyl	0.795031	0.0229428	0.0766945		207845_s_at	10393	ANAPC10	anaphase promoting complex subunit 10	1.27509	0.0286626	0.0840975
201963_at	2180	ACSL1	acyl-CoA synthetase long-chain family member 1	0.483686	0.0136249	0.0685536		241959_at	10393	ANAPC10	anaphase promoting complex subunit 10	1.29491	0.0308499	0.0860421
219616_at	79611	ACSS3	acyl-CoA synthetase short-chain family member 3	0.744731	0.0191469	0.0719935		223542_at	84250	ANKRD32	ankyrin repeat domain 32	1.29247	0.0345672	0.0904422
200727_s_at	10097	ACTR2	ARP2 actin-related protein 2 homolog (yeast)	0.689232	0.00187303	0.053245		209369_at	306	ANXA3	annexin A3	1.3032	0.0128194	0.0672744
1552519_at	130399	ACVR1C	activin A receptor, type IC	0.374979	0.0134925	0.0684293		225754_at	164	AP1G1	adaptor-related protein complex 1, gamma 1 subunit	1.21649	0.0164606	0.0703709
233868_x_at	80332	ADAM33	ADAM metallopeptidase domain 33	0.783446	0.0297165	0.0852618		228415_at	8905	AP1S2	adaptor-related protein complex 1, sigma 2 subunit	1.35469	0.010284	0.0632285
203741_s_at	113	ADCY7	adenylate cyclase 7	0.79818	0.0171078	0.0703937		227431_at	100505854	APTR	Alu-mediated CDKN1A/p21 transcriptional regulator (non-protein coding)	1.27714	0.0247142	0.079363
212951_at	221395	ADGRF5	adhesion G protein-coupled receptor F5	0.548646	0.000380902	0.0491725		228051_at	57221	ARFGEF3	ARFGEF family member 3	1.23653	0.0168263	0.0703937
212950_at	221395	ADGRF5	adhesion G protein-coupled receptor F5	0.595637	0.00103163	0.0509321		229648_at	9743	ARHGAP32	Rho GTPase activating protein 32	1.33649	0.00582057	0.0567924
209867_s_at	23284	ADGRL3	adhesion G protein-coupled receptor L3	0.814374	0.0226264	0.0761709		225486_at	196528	ARID2	AT rich interactive domain 2 (ARID, RFX-like)	1.31715	0.0155979	0.069242
219134_at	64123	ADGRL4	adhesion G protein-coupled receptor L4	0.650236	0.000959412	0.0497092		227932_at	10425	ARIH2	ariadne RBR E3 ubiquitin protein ligase 2	1.2622	0.014578	0.0691381
209614_at	125	ADH1B	alcohol dehydrogenase 1B (class I), beta polypeptide	0.390408	0.00687149	0.0606603		202207_at	10123	ARL4C	ADP-ribosylation factor-like 4C	1.29729	0.0235622	0.0772693
209612_s_at	125	ADH1B	alcohol dehydrogenase 1B (class I), beta polypeptide	0.508219	0.0324055	0.0878798		219094_at	25852	ARMC8	armadillo repeat containing 8	1.25075	0.0270075	0.0821486
207175_at	9370	ADIPOQ	adiponectin, C1Q and collagen domain containing	0.319357	0.0144003	0.0687976		219335_at	64860	ARMCX5	armadillo repeat containing, X-linked 5	1.41136	0.0178528	0.0709976
203571_s_at	10974	ADIRF	adipogenesis regulatory factor	0.598099	0.0389114	0.09482		218195_at	79624	ARMT1	acidic residue methyltransferase 1	1.20759	0.0348493	0.0905783
202912_at	133	ADM	adrenomedullin	0.499983	0.011072	0.064262		209824_s_at	406	ARNTL	aryl hydrocarbon receptor nuclear translocator-like	1.22215	0.0250454	0.0798943
229309_at	153	ADRB1	adrenoceptor beta 1	0.389436	0.00832296	0.0622794		223695_s_at	414	ARSD	arylsulfatase D	1.32549	0.00334897	0.053245
206170_at	154	ADRB2	adrenoceptor beta 2, surface	0.783727	0.0252475	0.0800891		225286_at	414	ARSD	arylsulfatase D	1.40042	0.00738158	0.0613818
204184_s_at	157	ADRBK2	adrenergic, beta, receptor kinase 2	0.626514	0.0393863	0.0952359		225280_x_at	414	ARSD	arylsulfatase D	1.23301	0.0100697	0.0632285
226955_at	134265	AFAP1L1	actin filament associated protein 1-like 1	0.453365	0.00647434	0.0585357		230131_x_at	414	ARSD	arylsulfatase D	1.25134	0.0102902	0.0632285
226829_at	84632	AFAP1L2	actin filament associated protein 1-like 2	0.785084	0.0179049	0.0709976		232515_at	51130	ASB3	ankyrin repeat and SOCS box containing 3	1.4391	0.00715127	0.0608567
219426_at	192669	AGO3	argonaute RISC catalytic component 3	0.792675	0.0286763	0.0840975		219164_s_at	55102	ATG2B	autophagy related 2B	1.20462	0.0104808	0.0632285
223182_s_at	56894	AGPAT3	1-acylglycerol-3-phosphate O-acyltransferase 3	0.712687	0.0118294	0.0655847		219359_at	80162	ATHL1	ATH1, acid trehalase-like 1 (yeast)	1.35957	0.0373622	0.09322
223740_at	79992	AGPAT4-IT1	AGPAT4 intronic transcript 1	0.789956	0.00590804	0.0572081		1553603_s_at	64225	ATL2	atlastin GTPase 2	1.21327	0.0112619	0.0644931
205357_s_at	185	AGTR1	angiotensin II receptor, type 1	0.677989	0.00236845	0.053245		1557136_at	84239	ATP13A4	ATPase type 13A4	1.44638	0.0119444	0.0658015
227529_s_at	9590	AKAP12	A kinase (PRKA) anchor protein 12	0.560089	0.00574643	0.0567924		201243_s_at	481	ATP1B1	ATPase, Na+/K+ transporting, beta 1 polypeptide	1.40856	0.0245494	0.0790107
210517_s_at	9590	AKAP12	A kinase (PRKA) anchor protein 12	0.631237	0.00694219	0.0608142		212930_at	490	ATP2B1	ATPase, Ca++ transporting, plasma membrane 1	1.40591	0.00410791	0.0550484
227530_at	9590	AKAP12	A kinase (PRKA) anchor protein 12	0.59233	0.0111527	0.0642817		236527_at	8992	ATP6V0E1	ATPase, H+ transporting, lysosomal 9kDa, V0 subunit e1	1.23796	0.00956424	0.0631785
231067_s_at	9590	AKAP12	A kinase (PRKA) anchor protein 12	0.675583	0.0128059	0.0672744		1552286_at	90423	ATP6V1E2	ATPase, H+ transporting, lysosomal 31kDa, V1 subunit E2	1.25651	0.0115275	0.0647834
204151_x_at	1645	AKR1C1	aldo-keto reductase family 1, member C1	0.36348	0.016158	0.0699566		226302_at	5205	ATP8B1	ATPase, aminophospholipid transporter, class I, type 8B, member 1	1.64589	0.00340484	0.053245
216594_x_at	1645	AKR1C1	aldo-keto reductase family 1, member C1	0.403162	0.0192951	0.0719935		242230_at	6310	ATXN1	ataxin 1	1.38229	0.0327582	0.088368
209699_x_at	1646	AKR1C2	aldo-keto reductase family 1, member C2	0.35026	0.0132979	0.0679896		209309_at	563	AZGP1	alpha-2-glycoprotein 1, zinc-binding	1.53496	0.0105431	0.0632285
211653_x_at	1646	AKR1C2	aldo-keto reductase family 1, member C2	0.415211	0.0141489	0.0687976		230269_at	10317	B3GALT5	UDP-Gal:betaGlcNAc beta 1,3-galactosyltransferase, polypeptide 5	1.33969	0.0356932	0.0914182
209160_at	8644	AKR1C3	aldo-keto reductase family 1, member C3	0.547629	0.0263787	0.0814163		203304_at	25805	BAMBI	BMP and activin membrane-bound inhibitor	1.46121	0.0179086	0.0709976
242876_at	10000	AKT3	v-akt murine thymoma viral oncogene homolog 3	0.731787	0.00332253	0.053245		239278_at	55653	BCAS4	breast carcinoma amplified sequence 4	1.20985	0.0359358	0.0914899
201425_at	217	ALDH2	aldehyde dehydrogenase 2 family (mitochondrial)	0.556307	0.00978076	0.0632285		210347_s_at	53335	BCL11A	B-cell CLL/lymphoma 11A (zinc finger protein)	1.40453	0.0241449	0.0783992
203002_at	51421	AMOTL2	angiomotin like 2	0.74772	0.00128097	0.0515186		219433_at	54880	BCOR	BCL6 corepressor	1.2781	0.0141182	0.0687976
235926_at	51433	ANAPC5	anaphase promoting complex subunit 5	0.675281	0.00278446	0.053245		218332_at	55859	BEX1	brain expressed, X-linked 1	1.323	0.0235274	0.0772693
205609_at	284	ANGPT1	angiopoietin 1	0.574342	0.022467	0.0760148		224367_at	84707	BEX2	brain expressed X-linked 2	1.72536	0.00204091	0.053245
205608_s_at	284	ANGPT1	angiopoietin 1	0.51056	0.0423766	0.0984359		229963_at	340542	BEX5	brain expressed, X-linked 5	1.22281	0.0281203	0.0836145
237261_at	285	ANGPT2	angiopoietin 2	0.642939	0.000491057	0.0491725		205780_at	638	BIK	BCL2-interacting killer (apoptosis-inducing)	1.51742	0.0104927	0.0632285
205572_at	285	ANGPT2	angiopoietin 2	0.710014	0.00576834	0.0567924		207655_s_at	29760	BLNK	B-cell linker	1.34004	0.0395787	0.0954666
236034_at	285	ANGPT2	angiopoietin 2	0.506058	0.010531	0.0632285		203840_at	8548	BLZF1	basic leucine zipper nuclear factor 1	1.30561	0.00568552	0.0567555
202920_at	287	ANK2	ankyrin 2, neuronal	0.637317	0.0139103	0.068673		239151_at	399761	BMS1P5	BMS1 pseudogene 5	1.46232	0.00600159	0.0572081
229497_at	348094	ANKDD1A	ankyrin repeat and death domain containing 1A	0.74608	0.0170617	0.0703937		232103_at	10380	BPNT1	3'(2'), 5'-bisphosphate nucleotidase 1	1.22902	0.0143612	0.0687976
227064_at	91369	ANKRD40	ankyrin repeat domain 40	0.78525	0.0184443	0.071387		231960_at	54014	BRWD1	bromodomain and WD repeat domain containing 1	1.37329	0.0135633	0.0684492
228471_at	91526	ANKRD44	ankyrin repeat domain 44	0.676224	0.0333544	0.0889409		214820_at	54014	BRWD1	bromodomain and WD repeat domain containing 1	1.25082	0.0184142	0.071387
214783_s_at	311	ANXA11	annexin A11	0.829652	0.00530301	0.0556089		219280_at	54014	BRWD1	bromodomain and WD repeat domain containing 1	1.22969	0.0308535	0.0860421
204894_s_at	8639	AOC3	amine oxidase, copper containing 3	0.445117	0.00341088	0.053245		238890_at	54014	BRWD1	bromodomain and WD repeat domain containing 1	1.30105	0.0414453	0.0974671
230925_at	54518	APBB1IP	amyloid beta (A4) precursor protein-binding, family B, member 1 interacting protein	0.546825	0.0095255	0.0631785		218792_s_at	54836	BSPRY	B-box and SPRY domain containing	1.26896	0.0173049	0.0703937
213592_at	187	APLNR	apelin receptor	0.744321	0.0378643	0.0939232		241412_at	685	BTC	betacellulin	1.61762	0.014235	0.0687976
201525_at	347	APOD	apolipoprotein D	0.628465	0.00851303	0.0622967		231530_s_at	64776	C11orf1	chromosome 11 open reading frame 1	1.32032	0.00448599	0.0550484
221031_s_at	81575	APOLD1	apolipoprotein L domain containing 1	0.598166	0.00149276	0.0515186		222785_x_at	64776	C11orf1	chromosome 11 open reading frame 1	1.30875	0.00836189	0.0622967
209047_at	358	AQP1	aquaporin 1 (Colton blood group)	0.741926	0.0217806	0.0750266		243309_at	145788	C15orf65	chromosome 15 open reading frame 65	1.62214	0.00462694	0.0550484
228368_at	57569	ARHGAP20	Rho GTPase activating protein 20	0.759603	0.0147387	0.069242		203830_at	64149	C17orf75	chromosome 17 open reading frame 75	1.25714	0.0103659	0.0632285
241627_x_at	55701	ARHGEF40	Rho guanine nucleotide exchange factor (GEF) 40	0.779385	0.00147934	0.0515186		219010_at	55765	C1orf106	chromosome 1 open reading frame 106	1.40299	0.00806498	0.0618062
241631_at	55701	ARHGEF40	Rho guanine nucleotide exchange factor (GEF) 40	0.724481	0.00407116	0.0550484		228865_at	79098	C1orf116	chromosome 1 open reading frame 116	1.87647	0.000698627	0.0491725
237954_x_at	55701	ARHGEF40	Rho guanine nucleotide exchange factor (GEF) 40	0.718707	0.00915441	0.0630712		219476_at	79098	C1orf116	chromosome 1 open reading frame 116	1.85468	0.00337648	0.053245
201954_at	10095	ARPC1B	actin related protein 2/3 complex, subunit 1B, 41kDa	0.713267	0.00828625	0.062206		238625_at	199920	C1orf168	chromosome 1 open reading frame 168	1.94927	0.0159588	0.0698189
206030_at	443	ASPA	aspartoacylase	0.563044	0.0260009	0.0810288		227019_at	400793	C1orf226	chromosome 1 open reading frame 226	1.34726	0.0434257	0.0997409
212136_at	493	ATP2B4	ATPase, Ca++ transporting, plasma membrane 4	0.68883	0.00890788	0.0629958		229933_at	148304	C1orf74	chromosome 1 open reading frame 74	1.45086	6.63e-05	0.0444162
1557586_s_at	51606	ATP6V1H	ATPase, H+ transporting, lysosomal 50/57kDa, V1 subunit H	0.735172	0.0174176	0.0705591		219662_at	79074	C2orf49	chromosome 2 open reading frame 49	1.26251	0.0289977	0.0844567
220416_at	79895	ATP8B4	ATPase, class I, type 8B, member 4	0.620407	0.00246442	0.053245		213143_at	257407	C2orf72	chromosome 2 open reading frame 72	1.2098	0.0391413	0.0951088
242680_at	552	AVPR1A	arginine vasopressin receptor 1A	0.61408	0.000575841	0.0491725		227840_at	130355	C2orf76	chromosome 2 open reading frame 76	1.22167	0.0404485	0.0963533
238835_at	552	AVPR1A	arginine vasopressin receptor 1A	0.640252	0.00115181	0.051103		219288_at	57415	C3orf14	chromosome 3 open reading frame 14	1.72165	0.000989603	0.0506411
232311_at	567	B2M	beta-2-microglobulin	0.629712	0.0175256	0.0706783		219029_at	64417	C5orf28	chromosome 5 open reading frame 28	1.31354	0.0136031	0.0685511
228758_at	604	BCL6	B-cell CLL/lymphoma 6	0.749326	0.00204791	0.053245		229886_at	375444	C5orf34	chromosome 5 open reading frame 34	1.26731	0.0144311	0.0687976
214806_at	636	BICD1	bicaudal D homolog 1 (Drosophila)	0.762127	0.0287659	0.0840975		230404_at	401207	C5orf63	chromosome 5 open reading frame 63	1.20939	0.00469416	0.0550484
238478_at	54796	BNC2	basonuclin 2	0.604772	0.00910853	0.0629958		228149_at	154743	C7orf60	chromosome 7 open reading frame 60	1.32563	0.0258047	0.0808639
230722_at	54796	BNC2	basonuclin 2	0.639943	0.0154325	0.069242		229964_at	401546	C9orf152	chromosome 9 open reading frame 152	1.41607	0.0284995	0.0840975
220272_at	54796	BNC2	basonuclin 2	0.547646	0.0217808	0.0750266		228324_at	138199	C9orf41	chromosome 9 open reading frame 41	1.25645	0.0169823	0.0703937
235723_at	54796	BNC2	basonuclin 2	0.758099	0.0375127	0.0934134		215867_x_at	771	CA12	carbonic anhydrase XII	1.35922	0.00067805	0.0491725
223349_s_at	666	BOK	BCL2-related ovarian killer	0.682414	0.040574	0.0963928		214164_x_at	771	CA12	carbonic anhydrase XII	1.49373	0.000603923	0.0491725
226054_at	23476	BRD4	bromodomain containing 4	0.746879	0.00756176	0.0616787		203963_at	771	CA12	carbonic anhydrase XII	1.33765	0.0235018	0.0772693
201641_at	684	BST2	bone marrow stromal cell antigen 2	0.784782	0.0206347	0.073822		238537_at	767	CA8	carbonic anhydrase VIII	1.41051	0.00522389	0.0554215
230992_at	153579	BTNL9	butyrophilin-like 9	0.525803	8.52e-05	0.0444162		231995_at	79886	CAAP1	caspase activity and apoptosis inhibitor 1	1.42856	0.0226662	0.0761709
229985_at	153579	BTNL9	butyrophilin-like 9	0.453739	0.00503204	0.0550484		225914_s_at	81617	CAB39L	calcium binding protein 39-like	1.40965	0.00145719	0.0515186
228434_at	153579	BTNL9	butyrophilin-like 9	0.649068	0.0291984	0.0847437		213268_at	23261	CAMTA1	calmodulin binding transcription activator 1	1.47316	0.0149573	0.069242
228372_at	170371	C10orf128	chromosome 10 open reading frame 128	0.82137	0.0167434	0.0703916		220168_at	55259	CASC1	cancer susceptibility candidate 1	1.52926	0.0208177	0.0741858
225373_at	64115	C10orf54	chromosome 10 open reading frame 54	0.818051	0.00926261	0.0630712		243386_at	54897	CASZ1	castor zinc finger 1	1.27967	0.0139481	0.068673
227099_s_at	387763	C11orf96	chromosome 11 open reading frame 96	0.606187	0.00930349	0.0630819		220293_at	79820	CATSPERB	catsper channel auxiliary subunit beta	1.4722	0.0260976	0.0810866
1559584_a_at	283897	C16orf54	chromosome 16 open reading frame 54	0.607027	0.00815644	0.0618062		225193_at	57805	CCAR2	cell cycle and apoptosis regulator 2	1.70572	0.0022222	0.053245
225863_s_at	83636	C19orf12	chromosome 19 open reading frame 12	0.694478	0.000206596	0.045966		230900_at	256309	CCDC110	coiled-coil domain containing 110	1.45799	0.0367558	0.0922919
225825_at	25943	C20orf194	chromosome 20 open reading frame 194	0.781098	0.000202025	0.045966		241360_at	80071	CCDC15	coiled-coil domain containing 15	1.36894	0.00480698	0.0550484
213875_x_at	81688	C6orf62	chromosome 6 open reading frame 62	0.70719	0.0129314	0.0675933		226287_at	91057	CCDC34	coiled-coil domain containing 34	1.20622	0.0296827	0.0852389
231380_at	116328	C8orf34	chromosome 8 open reading frame 34	0.680867	0.0372489	0.0931189		224521_s_at	84318	CCDC77	coiled-coil domain containing 77	1.21521	0.0159814	0.0698189
206209_s_at	762	CA4	carbonic anhydrase IV	0.426727	0.00622948	0.0576653		208650_s_at	100133941	CD24	CD24 molecule	1.4835	0.0226597	0.0761709
206208_at	762	CA4	carbonic anhydrase IV	0.511154	0.0216858	0.0750266		218451_at	64866	CDCP1	CUB domain containing protein 1	1.46867	0.0214123	0.0748928
213948_x_at	57863	CADM3	cell adhesion molecule 3	0.704486	0.0188485	0.0716771		236331_at	8999	CDKL2	cyclin-dependent kinase-like 2 (CDC2-related kinase)	1.39487	0.00319629	0.053245
206331_at	10203	CALCRL	calcitonin receptor-like	0.698176	0.00614106	0.0574995		226187_at	1040	CDS1	CDP-diacylglycerol synthase (phosphatidate cytidylyltransferase) 1	1.20295	0.00422304	0.0550484
235834_at	800	CALD1	caldesmon 1	0.737235	0.00414048	0.0550484		226185_at	1040	CDS1	CDP-diacylglycerol synthase (phosphatidate cytidylyltransferase) 1	1.83421	0.00651424	0.058586
221565_s_at	51063	CALHM2	calcium homeostasis modulator 2	0.820733	0.0375545	0.0934719		205709_s_at	1040	CDS1	CDP-diacylglycerol synthase (phosphatidate cytidylyltransferase) 1	1.4727	0.0232145	0.0768904
210026_s_at	29775	CARD10	caspase recruitment domain family, member 10	0.79679	0.000724048	0.0491725		209498_at	634	CEACAM1	carcinoembryonic antigen-related cell adhesion molecule 1 (biliary glycoprotein)	1.57663	0.0118665	0.0657195
242521_at	100505812	CARD8-AS1	CARD8 antisense RNA 1	0.771569	0.00823327	0.0620504		230497_at	60680	CELF5	CUGBP, Elav-like family member 5	1.32394	0.0209221	0.074506
205467_at	843	CASP10	caspase 10, apoptosis-related cysteine peptidase	0.771977	0.0322485	0.0878608		41660_at	9620	CELSR1	cadherin, EGF LAG seven-pass G-type receptor 1	1.4337	0.0090816	0.0629958
201432_at	847	CAT	catalase	0.70698	0.015942	0.0698189		206006_s_at	22832	CEP162	centrosomal protein 162kDa	1.53943	0.0169453	0.0703937
203065_s_at	857	CAV1	caveolin 1, caveolae protein, 22kDa	0.493191	0.00224475	0.053245		225485_at	95681	CEP41	centrosomal protein 41kDa	1.63483	0.00153824	0.0515186
203323_at	858	CAV2	caveolin 2	0.672847	0.000472088	0.0491725		203492_x_at	9702	CEP57	centrosomal protein 57kDa	1.21792	0.0403086	0.0962539
203324_s_at	858	CAV2	caveolin 2	0.613132	0.00701601	0.0608567		219036_at	80321	CEP70	centrosomal protein 70kDa	1.32851	0.00544686	0.0560831
238549_at	9139	CBFA2T2	core-binding factor, runt domain, alpha subunit 2; translocated to, 2	0.697696	0.0333014	0.0889352		235919_at	84131	CEP78	centrosomal protein 78kDa	1.30117	0.0123785	0.0666018
1558820_a_at	374864	CCDC178	coiled-coil domain containing 178	0.777766	0.0299082	0.0854382		212446_s_at	253782	CERS6	ceramide synthase 6	1.23271	0.00463514	0.0550484
223316_at	83643	CCDC3	coiled-coil domain containing 3	0.561213	0.0169973	0.0703937		221103_s_at	55779	CFAP44	cilia and flagella associated protein 44	1.44587	0.00899379	0.0629958
228693_at	152137	CCDC50	coiled-coil domain containing 50	0.700653	0.0213393	0.0748928		229170_s_at	118491	CFAP70	cilia and flagella associated protein 70	1.30979	0.028162	0.0836898
1553102_a_at	26112	CCDC69	coiled-coil domain containing 69	0.551072	0.00494495	0.0550484		230569_at	57587	CFAP97	cilia and flagella associated protein 97	1.35593	0.0271177	0.0821656
212886_at	26112	CCDC69	coiled-coil domain containing 69	0.630487	0.0128441	0.0672744		228999_at	1106	CHD2	chromodomain helicase DNA binding protein 2	1.37251	0.00879032	0.0627744
235228_at	114800	CCDC85A	coiled-coil domain containing 85A	0.694851	0.00689063	0.0606911		229954_at	55349	CHDH	choline dehydrogenase	1.48316	0.00605209	0.0573527
231991_at	140706	CCM2L	cerebral cavernous malformation 2-like	0.639687	0.000421757	0.0491725		228560_at	55349	CHDH	choline dehydrogenase	1.26883	0.0131917	0.0679487
1552509_a_at	146894	CD300LG	CD300 molecule-like family member g	0.54871	0.0166158	0.0703916		229423_at	1111	CHEK1	checkpoint kinase 1	1.28101	0.038295	0.0945435
206488_s_at	948	CD36	CD36 molecule (thrombospondin receptor)	0.399292	0.0040564	0.0550484		226803_at	92421	CHMP4C	charged multivesicular body protein 4C	1.33822	0.0137216	0.0686122
209555_s_at	948	CD36	CD36 molecule (thrombospondin receptor)	0.375351	0.00525372	0.0555473		224400_s_at	83539	CHST9	carbohydrate (N-acetylgalactosamine 4-0) sulfotransferase 9	1.59816	0.0125972	0.0670101
228766_at	948	CD36	CD36 molecule (thrombospondin receptor)	0.58489	0.0113184	0.0646428		223737_x_at	83539	CHST9	carbohydrate (N-acetylgalactosamine 4-0) sulfotransferase 9	1.49514	0.0302107	0.0855243
242197_x_at	948	CD36	CD36 molecule (thrombospondin receptor)	0.571664	0.0200772	0.0730734		226686_at	493856	CISD2	CDGSH iron sulfur domain 2	1.22849	0.0277489	0.0832354
202878_s_at	22918	CD93	CD93 molecule	0.645095	0.000108656	0.0456085		204170_s_at	1164	CKS2	CDC28 protein kinase regulatory subunit 2	1.51767	0.00549521	0.0561138
201029_s_at	4267	CD99	CD99 molecule	0.674651	0.0170014	0.0703937		212308_at	23122	CLASP2	cytoplasmic linker associated protein 2	1.2463	0.0116148	0.0647834
239247_at	401577	CD99P1	CD99 molecule pseudogene 1	0.797244	0.0378522	0.0939232		217528_at	9635	CLCA2	chloride channel accessory 2	1.42467	0.0252944	0.0801464
209286_at	10602	CDC42EP3	CDC42 effector protein (Rho GTPase binding) 3	0.664478	0.00780322	0.0617191		206165_s_at	9635	CLCA2	chloride channel accessory 2	1.25249	0.0261857	0.0812131
204677_at	1003	CDH5	cadherin 5, type 2 (vascular endothelium)	0.645926	0.000443733	0.0491725		207855_s_at	23155	CLCC1	chloride channel CLIC-like 1	1.20789	0.0056511	0.0565918
214803_at	1004	CDH6	cadherin 6, type 2, K-cadherin (fetal kidney)	0.474349	0.000383613	0.0491725		223249_at	9069	CLDN12	claudin 12	1.44599	0.00206768	0.053245
205532_s_at	1004	CDH6	cadherin 6, type 2, K-cadherin (fetal kidney)	0.674249	0.000816672	0.0497092		214598_at	9073	CLDN8	claudin 8	1.58387	0.0230968	0.0767757
213348_at	1028	CDKN1C	cyclin-dependent kinase inhibitor 1C (p57, Kip2)	0.713575	0.0144235	0.0687976		239683_at	171425	CLYBL	citrate lyase beta like	1.33109	0.0169129	0.0703937
213183_s_at	1028	CDKN1C	cyclin-dependent kinase inhibitor 1C (p57, Kip2)	0.631537	0.0352394	0.091048		222811_at	55783	CMTR2	cap methyltransferase 2	1.47508	0.0105817	0.0632285
236313_at	1030	CDKN2B	cyclin-dependent kinase inhibitor 2B (p15, inhibits CDK4)	0.374631	0.0353594	0.0912023		233520_s_at	202333	CMYA5	cardiomyopathy associated 5	1.37323	0.0421408	0.0981819
204159_at	1031	CDKN2C	cyclin-dependent kinase inhibitor 2C (p18, inhibits CDK4)	0.675151	0.0277108	0.0831701		200861_at	23019	CNOT1	CCR4-NOT transcription complex, subunit 1	1.31548	0.000396288	0.0491725
204154_at	1036	CDO1	cysteine dioxygenase type 1	0.580053	0.0127499	0.0670695		213050_at	23242	COBL	cordon-bleu WH2 repeat protein	1.29897	0.0416123	0.0975462
204039_at	1050	CEBPA	CCAAT/enhancer binding protein (C/EBP), alpha	0.478871	0.00342171	0.053245		213110_s_at	1287	COL4A5	collagen, type IV, alpha 5	1.63736	0.0223926	0.0759879
203973_s_at	1052	CEBPD	CCAAT/enhancer binding protein (C/EBP), delta	0.812343	0.00991083	0.0632285		236204_at	10920	COPS8	COP9 signalosome subunit 8	1.26332	0.0413816	0.0974083
202158_s_at	10659	CELF2	CUGBP, Elav-like family member 2	0.670243	0.00668955	0.0597426		1557192_at	100874058	COX10-AS1	COX10 antisense RNA 1	1.46965	0.0295242	0.0850625
202157_s_at	10659	CELF2	CUGBP, Elav-like family member 2	0.607438	0.0103667	0.0632285		227429_at	283229	CRACR2B	calcium release activated channel regulator 2B	1.37637	0.000779277	0.0491725
202156_s_at	10659	CELF2	CUGBP, Elav-like family member 2	0.791252	0.0333161	0.0889352		226455_at	148327	CREB3L4	cAMP responsive element binding protein 3-like 4	1.61723	0.0022072	0.053245
242268_at	10659	CELF2	CUGBP, Elav-like family member 2	0.585487	0.0352351	0.091048		233068_at	9419	CRIPT	cysteine-rich PDZ-binding protein	1.25713	0.00172748	0.0526195
232166_at	57562	CEP126	centrosomal protein 126kDa	0.807511	0.0229757	0.0766945		227942_s_at	9419	CRIPT	cysteine-rich PDZ-binding protein	1.42994	0.00425167	0.0550484
239442_at	23177	CEP68	centrosomal protein 68kDa	0.677143	0.0175683	0.0706783		218643_s_at	9419	CRIPT	cysteine-rich PDZ-binding protein	1.45108	0.00489004	0.0550484
239629_at	8837	CFLAR	CASP8 and FADD-like apoptosis regulator	0.513776	5.76e-05	0.0444162		222702_x_at	9419	CRIPT	cysteine-rich PDZ-binding protein	1.37612	0.0122077	0.0663194
211316_x_at	8837	CFLAR	CASP8 and FADD-like apoptosis regulator	0.779029	0.00422479	0.0550484		223475_at	83690	CRISPLD1	cysteine-rich secretory protein LCCL domain containing 1	1.53183	0.0115771	0.0647834
209939_x_at	8837	CFLAR	CASP8 and FADD-like apoptosis regulator	0.8219	0.00881991	0.0627744		238022_at	643911	CRNDE	colorectal neoplasia differentially expressed (non-protein coding)	1.68636	0.0201421	0.0731177
239654_at	80205	CHD9	chromodomain helicase DNA binding protein 9	0.760746	0.00368448	0.0544932		231102_at	54677	CROT	carnitine O-octanoyltransferase	1.35116	0.00441881	0.0550484
209763_at	91851	CHRDL1	chordin-like 1	0.648253	0.0325536	0.0880871		1556006_s_at	1452	CSNK1A1	casein kinase 1, alpha 1	1.41829	0.0253845	0.0801854
242100_at	337876	CHSY3	chondroitin sulfate synthase 3	0.721576	0.0120254	0.0659505		243338_at	1452	CSNK1A1	casein kinase 1, alpha 1	1.44033	0.0298053	0.0853037
219398_at	63924	CIDEC	cell death-inducing DFFA-like effector c	0.377904	0.019286	0.0719935		235355_at	80034	CSRNP3	cysteine-serine-rich nuclear protein 3	1.25622	0.0223339	0.0759751
219761_at	51267	CLEC1A	C-type lectin domain family 1, member A	0.815365	0.0363287	0.0919413		244407_at	51302	CYP39A1	cytochrome P450, family 39, subfamily A, polypeptide 1	1.50779	0.0106099	0.0632801
213317_at	53405	CLIC5	chloride intracellular channel 5	0.607733	0.000797551	0.0491725		220432_s_at	51302	CYP39A1	cytochrome P450, family 39, subfamily A, polypeptide 1	1.21369	0.0364896	0.0920299
241403_at	57396	CLK4	CDC-like kinase 4	0.669403	0.0379882	0.0939834		207386_at	9420	CYP7B1	cytochrome P450, family 7, subfamily B, polypeptide 1	1.30771	0.0180362	0.0709976
226834_at	79827	CLMP	CXADR-like membrane protein	0.613169	0.01205	0.0659505		201624_at	1615	DARS	aspartyl-tRNA synthetase	1.23649	0.0111547	0.0642817
229580_at	64084	CLSTN2	calsyntenin 2	0.481837	0.026289	0.0812918		230679_at	79269	DCAF10	DDB1 and CUL4 associated factor 10	1.43805	0.0225019	0.0760148
225664_at	1303	COL12A1	collagen, type XII, alpha 1	0.814361	0.0331459	0.0888052		220172_at	80067	DCAF17	DDB1 and CUL4 associated factor 17	1.33191	0.0268597	0.0821486
229218_at	1278	COL1A2	collagen, type I, alpha 2	0.710546	0.0431538	0.0994166		212919_at	167227	DCP2	decapping mRNA 2	1.36769	0.016238	0.0700092
208096_s_at	81578	COL21A1	collagen, type XXI, alpha 1	0.731423	0.00168259	0.0521991		238479_at	84259	DCUN1D5	DCN1, defective in cullin neddylation 1, domain containing 5	1.21431	0.033846	0.089602
211980_at	1282	COL4A1	collagen, type IV, alpha 1	0.544419	0.00222026	0.053245		235436_at	64794	DDX31	DEAD (Asp-Glu-Ala-Asp) box polypeptide 31	1.25265	0.0170618	0.0703937
211964_at	1284	COL4A2	collagen, type IV, alpha 2	0.574864	0.013476	0.0684293		228032_s_at	163486	DENND1B	DENN/MADD domain containing 1B	1.36125	0.000791077	0.0491725
223465_at	10087	COL4A3BP	collagen, type IV, alpha 3 (Goodpasture antigen) binding protein	0.802635	0.00425147	0.0550484		214193_s_at	27042	DIEXF	digestive organ expansion factor homolog (zebrafish)	1.22145	0.00381879	0.0550484
52255_s_at	50509	COL5A3	collagen, type V, alpha 3	0.58964	0.00450887	0.0550484		204699_s_at	27042	DIEXF	digestive organ expansion factor homolog (zebrafish)	1.20045	0.0165218	0.0703916
219561_at	51226	COPZ2	coatomer protein complex, subunit zeta 2	0.681158	0.000879644	0.0497092		220251_at	27042	DIEXF	digestive organ expansion factor homolog (zebrafish)	1.33063	0.0235438	0.0772693
235019_at	1368	CPM	carboxypeptidase M	0.474733	0.00763031	0.0616787		205677_s_at	10301	DLEU1	deleted in lymphocytic leukemia 1 (non-protein coding)	1.26543	0.0344357	0.0902701
206100_at	1368	CPM	carboxypeptidase M	0.502806	0.0231587	0.0768548		213647_at	1763	DNA2	DNA replication helicase/nuclease 2	1.30928	0.0172638	0.0703937
235706_at	1368	CPM	carboxypeptidase M	0.635893	0.0413623	0.0974083		219166_at	55172	DNAAF2	dynein, axonemal, assembly factor 2	1.26085	0.0218747	0.0750266
225129_at	221184	CPNE2	copine II	0.819477	0.0427695	0.0990787		242283_at	127602	DNAH14	dynein, axonemal, heavy chain 14	1.33424	0.00133602	0.0515186
228365_at	144402	CPNE8	copine VIII	0.821041	0.032323	0.0878608		218976_at	56521	DNAJC12	DnaJ (Hsp40) homolog, subfamily C, member 12	1.46416	0.0416798	0.0975704
208146_s_at	54504	CPVL	carboxypeptidase, vitellogenic-like	0.828789	0.0426625	0.0988756		240574_at	100289274	DNAJC3-AS1	DNAJC3 antisense RNA 1 (head to head)	1.59823	0.00464388	0.0550484
226824_at	119587	CPXM2	carboxypeptidase X (M14 family), member 2	0.77225	0.0270733	0.0821486		213092_x_at	23234	DNAJC9	DnaJ (Hsp40) homolog, subfamily C, member 9	1.31295	0.015896	0.0698189
244313_at	1378	CR1	complement component (3b/4b) receptor 1 (Knops blood group)	0.6293	0.00627821	0.0576797		227081_at	7802	DNALI1	dynein, axonemal, light intermediate chain 1	1.38623	0.013693	0.0686122
225565_at	1385	CREB1	cAMP responsive element binding protein 1	0.767867	0.0229678	0.0766945		222360_at	51611	DPH5	diphthamide biosynthesis 5	1.41172	0.010419	0.0632285
201380_at	10491	CRTAP	cartilage associated protein	0.692279	0.0211238	0.0747343		226817_at	1824	DSC2	desmocollin 2	1.28693	0.0222271	0.0758286
205159_at	1439	CSF2RB	colony stimulating factor 2 receptor, beta, low-affinity (granulocyte-macrophage)	0.636734	0.00164167	0.0520388		224336_s_at	80824	DUSP16	dual specificity phosphatase 16	1.38625	0.00282825	0.053245
219049_at	55790	CSGALNACT1	chondroitin sulfate N-acetylgalactosaminyltransferase 1	0.761577	0.0139834	0.068673		208955_at	1854	DUT	deoxyuridine triphosphatase	1.28113	0.0436298	0.0999853
209101_at	1490	CTGF	connective tissue growth factor	0.572654	0.00535566	0.055659		238116_at	83657	DYNLRB2	dynein, light chain, roadblock-type 2	1.79552	0.00439718	0.0550484
225646_at	1075	CTSC	cathepsin C	0.757216	0.00779917	0.0617191		235273_at	161582	DYX1C1	dyslexia susceptibility 1 candidate 1	1.47996	0.0399899	0.0958607
225647_s_at	1075	CTSC	cathepsin C	0.703413	0.00954616	0.0631785		227374_at	124454	EARS2	glutamyl-tRNA synthetase 2, mitochondrial	1.20733	0.0003812	0.0491725
201487_at	1075	CTSC	cathepsin C	0.806037	0.0263248	0.081299		219787_s_at	1894	ECT2	epithelial cell transforming 2	1.43627	0.0280874	0.0835927
214743_at	1523	CUX1	cut-like homeobox 1	0.637703	0.00121176	0.0512477		225275_at	10085	EDIL3	EGF-like repeats and discoidin I-like domains 3	1.22548	0.0159724	0.0698189
203666_at	6387	CXCL12	chemokine (C-X-C motif) ligand 12	0.824752	0.00499941	0.0550484		208399_s_at	1908	EDN3	endothelin 3	1.56024	0.0307191	0.0860159
220252_x_at	80231	CXorf21	chromosome X open reading frame 21	0.735225	0.0134077	0.0682699		214264_s_at	90141	EFCAB11	EF-hand calcium binding domain 11	1.30361	0.0150103	0.069242
202435_s_at	1545	CYP1B1	cytochrome P450, family 1, subfamily B, polypeptide 1	0.738904	0.0311569	0.0864642		226800_at	84455	EFCAB7	EF-hand calcium binding domain 7	1.43033	0.0201885	0.0731177
210096_at	1580	CYP4B1	cytochrome P450, family 4, subfamily B, polypeptide 1	0.461419	0.0240671	0.0782957		219833_s_at	114327	EFHC1	EF-hand domain (C-terminal) containing 1	1.36144	0.0131496	0.0679487
212793_at	23500	DAAM2	dishevelled associated activator of morphogenesis 2	0.807243	0.018448	0.071387		205107_s_at	1945	EFNA4	ephrin-A4	1.64124	0.0040086	0.0550484
210757_x_at	1601	DAB2	Dab, mitogen-responsive phosphoprotein, homolog 2 (Drosophila)	0.771773	0.0259354	0.0810288		219517_at	80237	ELL3	elongation factor RNA polymerase II-like 3	1.35315	0.00365016	0.0542995
201280_s_at	1601	DAB2	Dab, mitogen-responsive phosphoprotein, homolog 2 (Drosophila)	0.757028	0.0404265	0.0963533		1553928_at	255520	ELMOD2	ELMO/CED-12 domain containing 2	1.32806	0.0418932	0.0979587
219179_at	51339	DACT1	dishevelled-binding antagonist of beta-catenin 1	0.7791	0.0100922	0.0632285		1568777_at	161436	EML5	echinoderm microtubule associated protein like 5	1.2483	0.0179203	0.0709976
222233_s_at	64421	DCLRE1C	DNA cross-link repair 1C	0.74606	0.00014917	0.0456085		227803_at	59084	ENPP5	ectonucleotide pyrophosphatase/phosphodiesterase 5 (putative)	1.41369	0.00945627	0.0631785
239648_at	123879	DCUN1D3	DCN1, defective in cullin neddylation 1, domain containing 3	0.813805	0.0207523	0.0741325		237054_at	59084	ENPP5	ectonucleotide pyrophosphatase/phosphodiesterase 5 (putative)	1.67805	0.0147488	0.069242
227561_at	4921	DDR2	discoidin domain receptor tyrosine kinase 2	0.659044	0.011936	0.0658015		234946_at	955	ENTPD6	ectonucleoside triphosphate diphosphohydrolase 6 (putative)	1.52091	0.0059795	0.0572081
225442_at	4921	DDR2	discoidin domain receptor tyrosine kinase 2	0.665245	0.033081	0.0887243		223426_s_at	54566	EPB41L4B	erythrocyte membrane protein band 4.1 like 4B	1.46796	0.0060634	0.0573536
212514_x_at	1654	DDX3X	DEAD (Asp-Glu-Ala-Asp) box helicase 3, X-linked	0.810772	0.00721599	0.0608914		229292_at	57669	EPB41L5	erythrocyte membrane protein band 4.1 like 5	1.49925	0.000740239	0.0491725
224327_s_at	84649	DGAT2	diacylglycerol O-acyltransferase 2	0.368889	0.00280089	0.053245		230951_at	57669	EPB41L5	erythrocyte membrane protein band 4.1 like 5	1.75054	0.00472183	0.0550484
218547_at	79947	DHDDS	dehydrodolichyl diphosphate synthase	0.726703	0.0307466	0.0860251		201839_s_at	4072	EPCAM	epithelial cell adhesion molecule	1.34591	0.0260094	0.0810288
202481_at	9249	DHRS3	dehydrogenase/reductase (SDR family) member 3	0.668971	0.0348005	0.0905783		230425_at	2047	EPHB1	EPH receptor B1	1.3781	0.0169977	0.0703937
205603_s_at	1730	DIAPH2	diaphanous-related formin 2	0.777134	0.0197589	0.0726904		91826_at	54869	EPS8L1	EPS8-like 1	1.51216	0.00305113	0.053245
224822_at	10395	DLC1	DLC1 Rho GTPase activating protein	0.673705	0.00575385	0.0567924		218180_s_at	64787	EPS8L2	EPS8-like 2	1.34303	0.0144373	0.0687976
210762_s_at	10395	DLC1	DLC1 Rho GTPase activating protein	0.682098	0.0087444	0.0627744		1555274_a_at	85465	EPT1	ethanolaminephosphotransferase 1	1.33586	0.0094481	0.0631785
220512_at	10395	DLC1	DLC1 Rho GTPase activating protein	0.692715	0.0193754	0.0719935		226213_at	2065	ERBB3	erb-b2 receptor tyrosine kinase 3	1.54862	0.00105938	0.0509321
1556821_x_at	8847	DLEU2	deleted in lymphocytic leukemia 2 (non-protein coding)	0.74626	0.0139179	0.068673		202454_s_at	2065	ERBB3	erb-b2 receptor tyrosine kinase 3	1.32099	0.0154675	0.069242
1556053_at	7266	DNAJC7	DnaJ (Hsp40) homolog, subfamily C, member 7	0.791673	0.0114286	0.0646827		214053_at	2066	ERBB4	erb-b2 receptor tyrosine kinase 4	1.70695	0.0208054	0.0741858
226875_at	139818	DOCK11	dedicator of cytokinesis 11	0.600774	0.00507159	0.0550484		221542_s_at	11160	ERLIN2	ER lipid raft associated 2	1.27772	0.00375611	0.0548302
232098_at	667	DST	dystonin	0.719318	0.040194	0.0961244		219905_at	114625	ERMAP	erythroblast membrane-associated protein (Scianna blood group)	1.23488	0.0428876	0.0991008
201041_s_at	1843	DUSP1	dual specificity phosphatase 1	0.771901	0.00266238	0.053245		222603_at	79956	ERMP1	endoplasmic reticulum metallopeptidase 1	1.51531	0.000190629	0.045966
201536_at	1845	DUSP3	dual specificity phosphatase 3	0.794739	0.00412814	0.0550484		227450_at	121506	ERP27	endoplasmic reticulum protein 27	1.31709	0.00424754	0.0550484
203590_at	1783	DYNC1LI2	dynein, cytoplasmic 1, light intermediate chain 2	0.796685	0.0212748	0.0748247		219121_s_at	54845	ESRP1	epithelial splicing regulatory protein 1	1.27512	0.0147433	0.069242
218660_at	8291	DYSF	dysferlin	0.635598	0.0198862	0.0729692		225846_at	54845	ESRP1	epithelial splicing regulatory protein 1	1.50367	0.0165379	0.0703916
227646_at	1879	EBF1	early B-cell factor 1	0.570486	0.00455025	0.0550484		207981_s_at	2104	ESRRG	estrogen-related receptor gamma	1.77467	0.000242905	0.0491725
229487_at	1879	EBF1	early B-cell factor 1	0.661178	0.0122211	0.0663194		209966_x_at	2104	ESRRG	estrogen-related receptor gamma	1.4934	0.0277728	0.0832583
232204_at	1879	EBF1	early B-cell factor 1	0.5511	0.0152234	0.069242		213506_at	2150	F2RL1	coagulation factor II (thrombin) receptor-like 1	1.35674	0.00926618	0.0630712
244885_at	64641	EBF2	early B-cell factor 2	0.593562	0.0150375	0.069242		230792_at	158584	FAAH2	fatty acid amide hydrolase 2	1.46946	0.00546169	0.0561138
227242_s_at	253738	EBF3	early B-cell factor 3	0.790108	0.000345507	0.0491725		236200_at	11124	FAF1	Fas (TNFRSF6) associated factor 1	1.28369	0.0152213	0.069242
227243_s_at	253738	EBF3	early B-cell factor 3	0.579969	0.00337028	0.053245		226863_at	642273	FAM110C	family with sequence similarity 110, member C	1.64683	0.00568962	0.0567555
201135_at	1892	ECHS1	enoyl CoA hydratase, short chain, 1, mitochondrial	0.803808	0.039924	0.0958272		238018_at	285016	FAM150B	family with sequence similarity 150, member B	1.58552	0.00509097	0.0550484
206101_at	1842	ECM2	extracellular matrix protein 2, female organ and adipocyte specific	0.622074	0.0184722	0.071387		232124_at	729085	FAM198A	family with sequence similarity 198, member A	1.41075	0.0329539	0.0886506
227780_s_at	641700	ECSCR	endothelial cell surface expressed chemotaxis and apoptosis regulator	0.650368	0.000510218	0.0491725		1553710_at	152756	FAM218A	family with sequence similarity 218, member A	1.62902	0.005818	0.0567924
228339_at	641700	ECSCR	endothelial cell surface expressed chemotaxis and apoptosis regulator	0.656142	0.00377585	0.0548302		220147_s_at	58516	FAM60A	family with sequence similarity 60, member A	1.42226	0.00332711	0.053245
206701_x_at	1910	EDNRB	endothelin receptor type B	0.797276	0.0214928	0.0748928		218689_at	2188	FANCF	Fanconi anemia, complementation group F	1.2946	0.00857316	0.0624062
209356_x_at	30008	EFEMP2	EGF containing fibulin-like extracellular matrix protein 2	0.790156	0.00304193	0.053245		232968_at	92565	FANK1	fibronectin type III and ankyrin repeat domains 1	1.52941	0.0195411	0.0723051
201983_s_at	1956	EGFR	epidermal growth factor receptor	0.710898	0.0325541	0.0880871		227996_at	10160	FARP1	FERM, RhoGEF (ARHGEF) and pleckstrin domain protein 1 (chondrocyte-derived)	1.27339	0.0042978	0.0550484
212650_at	23301	EHBP1	EH domain binding protein 1	0.502435	0.0366712	0.0922607		232067_at	84553	FAXC	failed axon connections homolog (Drosophila)	1.38873	0.0387699	0.0947085
45297_at	30846	EHD2	EH-domain containing 2	0.584436	0.0103076	0.0632285		231472_at	201456	FBXO15	F-box protein 15	1.4153	0.0177727	0.0709976
238761_at	2005	ELK4	ELK4, ETS-domain protein (SRF accessory protein 1)	0.558877	0.00602276	0.0572081		239434_at	11116	FGFR1OP	FGFR1 oncogene partner	1.62459	0.0103215	0.0632285
227180_at	79993	ELOVL7	ELOVL fatty acid elongase 7	0.792465	0.000914678	0.0497092		1568678_s_at	11116	FGFR1OP	FGFR1 oncogene partner	1.20412	0.0267564	0.0819885
235623_at	55250	ELP2	elongator acetyltransferase complex subunit 2	0.793682	0.0178011	0.0709976		203638_s_at	2263	FGFR2	fibroblast growth factor receptor 2	1.36262	0.0215229	0.0748928
227874_at	51705	EMCN	endomucin	0.645138	3.11e-05	0.0444162		219718_at	55277	FGGY	FGGY carbohydrate kinase domain containing	1.28841	0.000961678	0.0497092
219436_s_at	51705	EMCN	endomucin	0.577147	0.00047618	0.0491725		222843_at	63979	FIGNL1	fidgetin-like 1	1.32565	0.0107961	0.0636486
222885_at	51705	EMCN	endomucin	0.709914	0.00488914	0.0550484		227593_at	729614	FLJ37453	uncharacterized LOC729614	1.26835	0.0181335	0.0711764
204797_s_at	2009	EML1	echinoderm microtubule associated protein like 1	0.765407	0.0308751	0.0860554		222853_at	23767	FLRT3	fibronectin leucine rich transmembrane protein 3	1.28401	0.0337857	0.0895349
229011_at	2012	EMP1	epithelial membrane protein 1	0.674919	0.00109734	0.0509321		205776_at	2330	FMO5	flavin containing monooxygenase 5	1.40025	0.00311394	0.053245
201325_s_at	2012	EMP1	epithelial membrane protein 1	0.618489	0.00255058	0.053245		204667_at	3169	FOXA1	forkhead box A1	1.66022	0.0104166	0.0632285
201324_at	2012	EMP1	epithelial membrane protein 1	0.711648	0.00456366	0.0550484		227475_at	94234	FOXQ1	forkhead box Q1	1.32549	0.0333877	0.0889409
221950_at	2018	EMX2	empty spiracles homeobox 2	0.755702	0.00682646	0.060438		226145_s_at	80144	FRAS1	Fraser extracellular matrix complex subunit 1	1.49049	0.00795425	0.0617191
232531_at	196047	EMX2OS	EMX2 opposite strand/antisense RNA	0.721161	0.00790567	0.0617191		235924_at	2444	FRK	fyn-related Src family tyrosine kinase	1.40025	0.00312997	0.053245
219501_at	55068	ENOX1	ecto-NOX disulfide-thiol exchanger 1	0.797489	0.0194336	0.0721158		226045_at	10818	FRS2	fibroblast growth factor receptor substrate 2	1.23364	0.0108702	0.0640118
210839_s_at	5168	ENPP2	ectonucleotide pyrophosphatase/phosphodiesterase 2	0.738523	0.0185283	0.071387		242586_at	83856	FSD1L	fibronectin type III and SPRY domain containing 1-like	1.59177	0.0262075	0.0812131
200878_at	2034	EPAS1	endothelial PAS domain protein 1	0.669653	0.0029415	0.053245		214046_at	10690	FUT9	fucosyltransferase 9 (alpha (1,3) fucosyltransferase)	1.56502	0.00387628	0.0550484
211776_s_at	23136	EPB41L3	erythrocyte membrane protein band 4.1-like 3	0.782598	0.0186414	0.0714561		235960_at	8087	FXR1	fragile X mental retardation, autosomal homolog 1	1.21746	0.00960299	0.0631785
223253_at	54749	EPDR1	ependymin related 1	0.777528	0.0196375	0.0724524		202489_s_at	5349	FXYD3	FXYD domain containing ion transport regulator 3	1.60208	0.0021527	0.053245
232030_at	57724	EPG5	ectopic P-granules autophagy protein 5 homolog (C. elegans)	0.797719	0.0269675	0.0821486		227499_at	7976	FZD3	frizzled class receptor 3	1.58335	0.0114673	0.064699
206070_s_at	2042	EPHA3	EPH receptor A3	0.570994	0.0188212	0.071662		227524_at	7976	FZD3	frizzled class receptor 3	1.66126	0.0135599	0.0684492
222113_s_at	58513	EPS15L1	epidermal growth factor receptor pathway substrate 15-like 1	0.766781	0.00508439	0.0550484		203397_s_at	2591	GALNT3	polypeptide N-acetylgalactosaminyltransferase 3	1.37386	0.0127344	0.0670695
213541_s_at	2078	ERG	v-ets avian erythroblastosis virus E26 oncogene homolog	0.66462	0.00213042	0.053245		218313_s_at	51809	GALNT7	polypeptide N-acetylgalactosaminyltransferase 7	1.209	0.0283044	0.0838608
241926_s_at	2078	ERG	v-ets avian erythroblastosis virus E26 oncogene homolog	0.530116	0.00788752	0.0617191		209603_at	2625	GATA3	GATA binding protein 3	1.51497	0.0203883	0.0734742
201328_at	2114	ETS2	v-ets avian erythroblastosis virus E26 oncogene homolog 2	0.710269	0.00153527	0.0515186		209602_s_at	2625	GATA3	GATA binding protein 3	1.45798	0.0336132	0.0892626
204363_at	2152	F3	coagulation factor III (thromboplastin, tissue factor)	0.747768	0.00435989	0.0550484		216305_s_at	6936	GCFC2	GC-rich sequence DNA-binding factor 2	1.26496	0.0270682	0.0821486
235978_at	2167	FABP4	fatty acid binding protein 4, adipocyte	0.345015	0.00494625	0.0550484		230788_at	2651	GCNT2	glucosaminyl (N-acetyl) transferase 2, I-branching enzyme (I blood group)	1.58976	0.0154378	0.069242
203980_at	2167	FABP4	fatty acid binding protein 4, adipocyte	0.558354	0.0123893	0.0666018		226269_at	54332	GDAP1	ganglioside induced differentiation associated protein 1	1.40735	0.00555987	0.0561192
202345_s_at	2171	FABP5	fatty acid binding protein 5 (psoriasis-associated)	0.568602	0.0179428	0.0709976		219473_at	54834	GDAP2	ganglioside induced differentiation associated protein 2	1.30955	0.00500374	0.0550484
204257_at	3995	FADS3	fatty acid desaturase 3	0.7544	0.0100472	0.0632285		205063_at	8487	GEMIN2	gem (nuclear organelle) associated protein 2	1.32828	0.00788063	0.0617191
202862_at	2184	FAH	fumarylacetoacetate hydrolase (fumarylacetoacetase)	0.679462	0.0115739	0.0647834		219539_at	79833	GEMIN6	gem (nuclear organelle) associated protein 6	1.24889	0.0278487	0.0833422
226876_at	359845	FAM101B	family with sequence similarity 101, member B	0.564575	0.000451443	0.0491725		222854_s_at	54960	GEMIN8	gem (nuclear organelle) associated protein 8	1.45375	0.00347899	0.053245
226905_at	359845	FAM101B	family with sequence similarity 101, member B	0.672902	0.0354112	0.0912729		236225_at	124975	GGT6	gamma-glutamyltransferase 6	1.43007	0.0194741	0.0721614
200767_s_at	23196	FAM120A	family with sequence similarity 120A	0.785183	0.0247811	0.0794068		205280_at	2743	GLRB	glycine receptor, beta	1.23847	0.0408687	0.0968888
1555948_s_at	23196	FAM120A	family with sequence similarity 120A	0.810711	0.029281	0.0847672		202543_s_at	2764	GMFB	glia maturation factor, beta	1.36866	0.00104378	0.0509321
1554178_a_at	285172	FAM126B	family with sequence similarity 126, member B	0.727583	0.0300565	0.0854382		218350_s_at	51053	GMNN	geminin, DNA replication inhibitor	1.53065	0.00863626	0.0626489
228875_at	221303	FAM162B	family with sequence similarity 162, member B	0.712906	0.00298512	0.053245		201948_at	29889	GNL2	guanine nucleotide binding protein-like 2 (nucleolar)	1.22904	0.00650449	0.058586
1556373_a_at	222234	FAM185A	family with sequence similarity 185, member A	0.775271	0.00829039	0.062206		225023_at	57120	GOPC	golgi-associated PDZ and coiled-coil motif containing	1.24873	0.0199149	0.0729692
224435_at	84293	FAM213A	family with sequence similarity 213, member A	0.646362	0.0102817	0.0632285		239768_x_at	55105	GPATCH2	G patch domain containing 2	1.29808	0.0253253	0.0801464
228155_at	84293	FAM213A	family with sequence similarity 213, member A	0.722676	0.0224721	0.0760148		243704_at	55105	GPATCH2	G patch domain containing 2	1.31931	0.0385967	0.0945991
227410_at	131583	FAM43A	family with sequence similarity 43, member A	0.688821	4.68e-05	0.0444162		225447_at	2820	GPD2	glycerol-3-phosphate dehydrogenase 2 (mitochondrial)	1.21035	0.0239436	0.0781209
215567_at	51077	FCF1	FCF1 rRNA-processing protein	0.722755	0.00963316	0.0631785		223423_at	26996	GPR160	G protein-coupled receptor 160	1.63434	0.00150971	0.0515186
210889_s_at	2213	FCGR2B	Fc fragment of IgG, low affinity IIb, receptor (CD32)	0.817301	0.00177431	0.053245		219313_at	54762	GRAMD1C	GRAM domain containing 1C	1.98501	0.0109936	0.064262
209209_s_at	10979	FERMT2	fermitin family member 2	0.739984	0.0292931	0.0847672		243907_at	80000	GREB1L	growth regulation by estrogen in breast cancer-like	1.34862	0.025706	0.0808021
214212_x_at	10979	FERMT2	fermitin family member 2	0.601263	0.034048	0.0899042		222830_at	29841	GRHL1	grainyhead-like 1 (Drosophila)	1.64001	0.0289805	0.0844546
202305_s_at	9637	FEZ2	fasciculation and elongation protein zeta 2 (zygin II)	0.724535	0.0130282	0.0678913		229377_at	79774	GRTP1	growth hormone regulated TBC protein 1	1.28355	0.00259019	0.053245
227948_at	121512	FGD4	FYVE, RhoGEF and PH domain containing 4	0.763133	0.0276272	0.0830653		227163_at	119391	GSTO2	glutathione S-transferase omega 2	1.53868	0.00351685	0.053245
226985_at	152273	FGD5	FYVE, RhoGEF and PH domain containing 5	0.788515	0.00505795	0.0550484		203138_at	8520	HAT1	histone acetyltransferase 1	1.32399	0.0311113	0.0864314
227265_at	10875	FGL2	fibrinogen-like 2	0.796456	0.0139065	0.068673		225297_at	115106	HAUS1	HAUS augmin-like complex, subunit 1	1.31686	0.00966786	0.0631785
204834_at	10875	FGL2	fibrinogen-like 2	0.724468	0.0148724	0.069242		242618_at	414777	HCG18	HLA complex group 18 (non-protein coding)	1.2273	0.0389492	0.0948218
210299_s_at	2273	FHL1	four and a half LIM domains 1	0.532813	0.00955415	0.0631785		206685_at	54435	HCG4	HLA complex group 4 (non-protein coding)	1.29508	0.00424755	0.0550484
201540_at	2273	FHL1	four and a half LIM domains 1	0.594394	0.0188531	0.0716771		215071_s_at	8334	HIST1H2AC	histone cluster 1, H2ac	1.46607	0.000849891	0.0497092
235183_at	27145	FILIP1	filamin A interacting protein 1	0.588218	0.0257897	0.0808639		209911_x_at	3017	HIST1H2BD	histone cluster 1, H2bd	1.37958	0.0115498	0.0647834
204135_at	11259	FILIP1L	filamin A interacting protein 1-like	0.701969	0.00202356	0.053245		209806_at	85236	HIST1H2BK	histone cluster 1, H2bk	1.23534	0.0153303	0.069242
219390_at	55033	FKBP14	FK506 binding protein 14, 22 kDa	0.764448	0.0110579	0.064262		236278_at	8353	HIST1H3E	histone cluster 1, H3e	1.48384	0.00859027	0.0624419
212169_at	11328	FKBP9	FK506 binding protein 9, 63 kDa	0.752392	0.0140186	0.0687802		221582_at	92815	HIST3H2A	histone cluster 3, H2a	1.29101	0.00871676	0.0627744
204236_at	2313	FLI1	Fli-1 proto-oncogene, ETS transcription factor	0.699611	0.00040961	0.0491725		211732_x_at	3176	HNMT	histamine N-methyltransferase	1.28302	0.00746084	0.0613818
207876_s_at	2318	FLNC	filamin C, gamma	0.823764	0.0179407	0.0709976		1556097_at	9455	HOMER2	homer scaffolding protein 2	1.51714	0.0151232	0.069242
222033_s_at	2321	FLT1	fms-related tyrosine kinase 1	0.588031	0.000744155	0.0491725		225792_at	51361	HOOK1	hook microtubule-tethering protein 1	1.79135	0.0270257	0.0821486
226497_s_at	2321	FLT1	fms-related tyrosine kinase 1	0.626241	0.0025323	0.053245		219976_at	51361	HOOK1	hook microtubule-tethering protein 1	1.38492	0.0356547	0.0914127
226498_at	2321	FLT1	fms-related tyrosine kinase 1	0.766501	0.00987763	0.0632285		219983_at	57110	HRASLS	HRAS-like suppressor	1.26361	0.0363911	0.0919717
213940_s_at	23048	FNBP1	formin binding protein 1	0.795628	0.0132106	0.0679487		205466_s_at	9957	HS3ST1	heparan sulfate (glucosamine) 3-O-sulfotransferase 1	1.28892	0.0391589	0.0951088
230389_at	23048	FNBP1	formin binding protein 1	0.716914	0.0266817	0.0818578		209657_s_at	3298	HSF2	heat shock transcription factor 2	1.21525	0.0414262	0.0974671
218618_s_at	64778	FNDC3B	fibronectin type III domain containing 3B	0.682232	0.00785996	0.0617191		203960_s_at	51668	HSPB11	heat shock protein family B (small), member 11	1.31756	0.0200335	0.0730113
205022_s_at	1112	FOXN3	forkhead box N3	0.653776	0.0220596	0.0754584		205133_s_at	3336	HSPE1	heat shock 10kDa protein 1	1.33968	0.00739003	0.0613818
218031_s_at	1112	FOXN3	forkhead box N3	0.728539	0.0411405	0.097287		231929_at	22807	IKZF2	IKAROS family zinc finger 2 (Helios)	1.34647	0.0199268	0.0729692
234949_at	284802	FRG1B	FSHD region gene 1 family, member B	0.662888	0.0112184	0.0644931		224156_x_at	55540	IL17RB	interleukin 17 receptor B	1.40646	0.0399941	0.0958607
230645_at	257019	FRMD3	FERM domain containing 3	0.565383	0.000175091	0.045966		219115_s_at	53832	IL20RA	interleukin 20 receptor, alpha	1.61859	0.00623773	0.0576653
242121_at	100302692	FTX	FTX transcript, XIST regulator (non-protein coding)	0.630124	0.000224644	0.047899		229025_s_at	196294	IMMP1L	IMP1 inner mitochondrial membrane peptidase-like (S. cerevisiae)	1.55812	0.00745394	0.0613818
210105_s_at	2534	FYN	FYN proto-oncogene, Src family tyrosine kinase	0.685117	0.00950578	0.0631785		223681_s_at	10207	INADL	InaD-like (Drosophila)	1.52138	0.0147727	0.069242
212486_s_at	2534	FYN	FYN proto-oncogene, Src family tyrosine kinase	0.628683	0.0114285	0.0646827		223559_s_at	58493	INIP	INTS3 and NABP interacting protein	1.32096	0.0358518	0.0914721
218665_at	8322	FZD4	frizzled class receptor 4	0.550281	0.0264597	0.0815044		1557118_a_at	100507398	INTS6-AS1	INTS6 antisense RNA 1	1.32106	0.0386723	0.0946528
213524_s_at	50486	G0S2	G0/G1 switch 2	0.356513	0.0100346	0.0632285		223165_s_at	51447	IP6K2	inositol hexakisphosphate kinase 2	1.34469	0.0171097	0.0703937
244396_at	10146	G3BP1	GTPase activating protein (SH3 domain) binding protein 1	0.792009	0.0172301	0.0703937		238485_at	100506686	IQCH-AS1	IQCH antisense RNA 1	1.2782	0.0146924	0.069242
1568983_a_at	100129387	GABPB1-AS1	GABPB1 antisense RNA 1	0.676853	0.0319343	0.0876352		203474_at	10788	IQGAP2	IQ motif containing GTPase activating protein 2	1.26318	0.0231364	0.0768307
203725_at	1647	GADD45A	growth arrest and DNA-damage-inducible, alpha	0.744167	0.0415179	0.0975036		228462_at	153572	IRX2	iroquois homeobox 2	1.27965	0.0283247	0.0838608
202191_s_at	8522	GAS7	growth arrest-specific 7	0.800166	0.0381345	0.094228		206766_at	8515	ITGA10	integrin, alpha 10	1.51567	0.0190068	0.0718335
203282_at	2632	GBE1	glucan (1,4-alpha-), branching enzyme 1	0.697671	0.0123903	0.0666018		227314_at	3673	ITGA2	integrin, alpha 2 (CD49B, alpha 2 subunit of VLA-2 receptor)	1.5571	0.00876636	0.0627744
32502_at	81544	GDPD5	glycerophosphodiester phosphodiesterase domain containing 5	0.734833	0.00975018	0.0632285		205176_s_at	23421	ITGB3BP	integrin beta 3 binding protein (beta3-endonexin)	1.44094	0.0259954	0.0810288
219821_s_at	54438	GFOD1	glucose-fructose oxidoreductase domain containing 1	0.635784	0.00151945	0.0515186		226189_at	3696	ITGB8	integrin, beta 8	1.26067	0.0362618	0.0918995
205498_at	2690	GHR	growth hormone receptor	0.632398	0.0348548	0.0905783		202661_at	3709	ITPR2	inositol 1,4,5-trisphosphate receptor, type 2	1.37522	0.00159067	0.0515186
1552318_at	170575	GIMAP1	GTPase, IMAP family member 1	0.63577	0.000871271	0.0497092		202660_at	3709	ITPR2	inositol 1,4,5-trisphosphate receptor, type 2	1.34734	0.00264029	0.053245
1552316_a_at	170575	GIMAP1	GTPase, IMAP family member 1	0.714117	0.00137052	0.0515186		204866_at	9767	JADE3	jade family PHD finger 3	1.3293	0.00695215	0.0608142
219243_at	55303	GIMAP4	GTPase, IMAP family member 4	0.769719	0.00152274	0.0515186		229139_at	56704	JPH1	junctophilin 1	1.75697	0.00474104	0.0550484
219777_at	474344	GIMAP6	GTPase, IMAP family member 6	0.794612	0.00576241	0.0567924		204401_at	3783	KCNN4	potassium channel, calcium activated intermediate/small conductance subfamily N alpha, member 4	1.48838	0.0409755	0.0969726
228071_at	168537	GIMAP7	GTPase, IMAP family member 7	0.680191	0.0109446	0.0641777		205968_at	3790	KCNS3	potassium voltage-gated channel, modifier subfamily S, member 3	1.2429	0.0117574	0.0653491
235306_at	155038	GIMAP8	GTPase, IMAP family member 8	0.704413	0.0037167	0.0546538		217894_at	51133	KCTD3	potassium channel tetramerization domain containing 3	1.29844	0.00319478	0.053245
219970_at	54810	GIPC2	GIPC PDZ domain containing family, member 2	0.70994	0.0224433	0.0760148		201549_x_at	10765	KDM5B	lysine (K)-specific demethylase 5B	1.27346	0.00270489	0.053245
40687_at	2701	GJA4	gap junction protein, alpha 4, 37kDa	0.77151	0.0120708	0.065962		221874_at	57535	KIAA1324	KIAA1324	1.52344	0.00810803	0.0618062
226701_at	2702	GJA5	gap junction protein, alpha 5, 40kDa	0.79098	0.017563	0.0706783		226248_s_at	57535	KIAA1324	KIAA1324	1.7679	0.0371545	0.0929737
228776_at	10052	GJC1	gap junction protein, gamma 1, 45kDa	0.634445	0.000711932	0.0491725		228565_at	84451	KIAA1804	mixed lineage kinase 4	1.425	0.0220024	0.0753877
223378_at	84662	GLIS2	GLIS family zinc finger 2	0.712732	0.00212711	0.053245		205051_s_at	3815	KIT	v-kit Hardy-Zuckerman 4 feline sarcoma viral oncogene homolog	1.48807	0.0224402	0.0760148
206930_at	10249	GLYAT	glycine-N-acyltransferase	0.488252	0.0159746	0.0698189		227582_at	126823	KLHDC9	kelch domain containing 9	1.32274	0.00222871	0.053245
224863_at	2776	GNAQ	guanine nucleotide binding protein (G protein), q polypeptide	0.764429	0.0206435	0.073822		227875_at	90293	KLHL13	kelch-like family member 13	1.21712	0.0310483	0.0863581
239942_at	2791	GNG11	guanine nucleotide binding protein (G protein), gamma 11	0.616794	0.00366743	0.0543983		219106_s_at	10324	KLHL41	kelch-like family member 41	1.48981	0.00292059	0.053245
204115_at	2791	GNG11	guanine nucleotide binding protein (G protein), gamma 11	0.640008	0.00482898	0.0550484		220682_s_at	51088	KLHL5	kelch-like family member 5	1.52224	0.0279357	0.0834203
212335_at	2799	GNS	glucosamine (N-acetyl)-6-sulfatase	0.790534	0.00782954	0.0617191		244110_at	4297	KMT2A	lysine (K)-specific methyltransferase 2A	1.27283	0.0283519	0.0838608
225424_at	57678	GPAM	glycerol-3-phosphate acyltransferase, mitochondrial	0.31898	0.00230488	0.053245		230551_at	283455	KSR2	kinase suppressor of ras 2	1.27327	0.00403039	0.0550484
225420_at	57678	GPAM	glycerol-3-phosphate acyltransferase, mitochondrial	0.295703	0.00529732	0.0556089		244572_at	339855	KY	kyphoscoliosis peptidase	1.47816	0.00815402	0.0618062
228495_at	253635	GPATCH11	G patch domain containing 11	0.790548	0.0161909	0.0699566		1552490_at	246269	LACE1	lactation elevated 1	1.45325	0.0431679	0.0994166
227059_at	10082	GPC6	glypican 6	0.664275	0.0428046	0.0990851		226750_at	55132	LARP1B	La ribonucleoprotein domain family, member 1B	1.22087	0.00178938	0.053245
213706_at	2819	GPD1	glycerol-3-phosphate dehydrogenase 1 (soluble)	0.333454	0.00911364	0.0629958		242153_at	55132	LARP1B	La ribonucleoprotein domain family, member 1B	1.34158	0.0172995	0.0703937
209469_at	2823	GPM6A	glycoprotein M6A	0.501908	0.000151514	0.0456085		229953_x_at	167691	LCA5	Leber congenital amaurosis 5	1.27658	0.019809	0.0728224
209470_s_at	2823	GPM6A	glycoprotein M6A	0.476393	0.000500602	0.0491725		226520_at	84458	LCOR	ligand dependent nuclear receptor corepressor	1.3055	0.00279495	0.053245
228770_at	115330	GPR146	G protein-coupled receptor 146	0.58679	0.00602565	0.0572081		209574_s_at	753	LDLRAD4	low density lipoprotein receptor class A domain containing 4	1.32719	0.0218727	0.0750266
1566256_s_at	160897	GPR180	G protein-coupled receptor 180	0.762038	0.00754442	0.0616787		1559105_at	389170	LEKR1	leucine, glutamate and lysine rich 1	1.60935	0.000852798	0.0497092
1556021_at	160897	GPR180	G protein-coupled receptor 180	0.585917	0.0107316	0.063488		218326_s_at	55366	LGR4	leucine-rich repeat containing G protein-coupled receptor 4	1.54119	0.000920858	0.0497092
206236_at	2828	GPR4	G protein-coupled receptor 4	0.663514	0.00600759	0.0572081		227819_at	59352	LGR6	leucine-rich repeat containing G protein-coupled receptor 6	1.38432	0.0146096	0.0692239
214091_s_at	2878	GPX3	glutathione peroxidase 3	0.467212	0.017553	0.0706783		220324_at	79940	LINC00472	long intergenic non-protein coding RNA 472	1.6921	0.0111422	0.0642817
201348_at	2878	GPX3	glutathione peroxidase 3	0.403223	0.0226529	0.0761709		239799_at	100128782	LINC00476	long intergenic non-protein coding RNA 476	1.2951	0.003152	0.053245
201106_at	2879	GPX4	glutathione peroxidase 4	0.740397	0.0143034	0.0687976		242462_at	100506930	LINC00665	long intergenic non-protein coding RNA 665	1.48913	0.00725886	0.0609949
215075_s_at	2885	GRB2	growth factor receptor-bound protein 2	0.753021	0.0286005	0.0840975		1563483_at	57234	LINC00869	long intergenic non-protein coding RNA 869	1.54178	0.00262356	0.053245
204396_s_at	2869	GRK5	G protein-coupled receptor kinase 5	0.700126	0.000915929	0.0497092		229323_at	387723	LINC00959	long intergenic non-protein coding RNA 959	1.43187	0.0177019	0.0709922
239390_at	79712	GTDC1	glycosyltransferase-like domain containing 1	0.693898	0.000559903	0.0491725		1556033_at	388685	LINC01138	long intergenic non-protein coding RNA 1138	1.37332	0.00403371	0.0550484
242342_at	2977	GUCY1A2	guanylate cyclase 1, soluble, alpha 2	0.635769	0.00749373	0.0615534		229930_at	102723775	LINC01315	long intergenic non-protein coding RNA 1315	1.37584	0.0172581	0.0703937
236335_at	2977	GUCY1A2	guanylate cyclase 1, soluble, alpha 2	0.743187	0.0171636	0.0703937		228387_at	100996511	LINC01355	long intergenic non-protein coding RNA 1355	1.30067	0.00158972	0.0515186
230665_at	2977	GUCY1A2	guanylate cyclase 1, soluble, alpha 2	0.688477	0.0176027	0.0707609		241898_at	200879	LIPH	lipase, member H	1.4595	0.0026309	0.053245
228731_at	2977	GUCY1A2	guanylate cyclase 1, soluble, alpha 2	0.657929	0.0389031	0.09482		203713_s_at	3993	LLGL2	lethal giant larvae homolog 2 (Drosophila)	1.30586	0.0141193	0.0687976
235371_at	727936	GXYLT2	glucoside xylosyltransferase 2	0.712538	0.00512579	0.0550848		230837_at	100132057	LOC100132057	phosphodiesterase 4D interacting protein pseudogene	1.22383	0.0106542	0.0633229
215695_s_at	8908	GYG2	glycogenin 2	0.312766	0.0113734	0.0646827		1556839_s_at	100289090	LOC100289090	uncharacterized LOC100289090	1.72239	0.0396823	0.0955609
210964_s_at	8908	GYG2	glycogenin 2	0.391547	0.0344417	0.0902701		227985_at	100506098	LOC100506098	uncharacterized LOC100506098	2.09578	0.00442992	0.0550484
202947_s_at	2995	GYPC	glycophorin C (Gerbich blood group)	0.720003	0.031798	0.0875517		1556936_at	100506834	LOC100506834	uncharacterized LOC100506834	1.61089	0.00640102	0.0582977
227741_at	201562	HACD2	3-hydroxyacyl-CoA dehydratase 2	0.58989	0.0279496	0.0834203		226546_at	100506844	LOC100506844	uncharacterized LOC100506844	1.26074	0.00609129	0.0574053
217232_x_at	3043	HBB	hemoglobin, beta	0.307735	0.0070664	0.0608567		1559534_at	100996419	LOC100996419	uncharacterized LOC100996419	1.32182	0.0168378	0.0703937
209116_x_at	3043	HBB	hemoglobin, beta	0.303393	0.00770514	0.0616787		1561530_at	101927164	LOC101927164	uncharacterized LOC101927164	1.27705	0.0420169	0.0980008
211696_x_at	3043	HBB	hemoglobin, beta	0.325859	0.00768916	0.0616787		244749_at	101927204	LOC101927204	uncharacterized LOC101927204	1.30648	0.0389059	0.09482
216176_at	387535	HCRP1	hepatocellular carcinoma-related HCRP1	0.733822	0.0253772	0.0801854		1555888_at	101927221	LOC101927221	uncharacterized LOC101927221	1.29579	0.0330471	0.0887243
232080_at	57520	HECW2	HECT, C2 and WW domain containing E3 ubiquitin protein ligase 2	0.694516	0.00137561	0.0515186		240382_at	101928076	LOC101928076	uncharacterized LOC101928076	1.34631	0.00336783	0.053245
215933_s_at	3087	HHEX	hematopoietically expressed homeobox	0.714073	0.0279572	0.0834203		229388_at	101929112	LOC101929112	uncharacterized LOC101929112	1.22687	0.0072494	0.0609949
204689_at	3087	HHEX	hematopoietically expressed homeobox	0.809783	0.0331345	0.0888052		1554225_a_at	101929497	LOC101929497	uncharacterized LOC101929497	1.47186	0.0147127	0.069242
228697_at	135114	HINT3	histidine triad nucleotide binding protein 3	0.611275	0.00845485	0.0622967		230187_s_at	102724851	LOC102724851	uncharacterized LOC102724851	1.22554	0.0215216	0.0748928
225097_at	28996	HIPK2	homeodomain interacting protein kinase 2	0.725435	0.0193019	0.0719935		227868_at	154761	LOC154761	family with sequence similarity 115, member C pseudogene	1.35724	0.000790835	0.0491725
225116_at	28996	HIPK2	homeodomain interacting protein kinase 2	0.720704	0.0401883	0.0961244		236769_at	158402	LOC158402	uncharacterized LOC158402	1.31256	0.0176992	0.0709922
203665_at	3162	HMOX1	heme oxygenase (decycling) 1	0.781257	0.00469651	0.0550484		1558345_a_at	439911	LOC439911	uncharacterized LOC439911	1.41379	0.0354516	0.0912729
216973_s_at	3217	HOXB7	homeobox B7	0.716869	0.0170172	0.0703937		228412_at	643072	LOC643072	uncharacterized LOC643072	1.25812	0.0314858	0.0871405
204779_s_at	3217	HOXB7	homeobox B7	0.631646	0.0179609	0.0709976		239556_at	645513	LOC645513	uncharacterized LOC645513	1.27541	0.00788359	0.0617191
229667_s_at	3218	HOXB8	homeobox B8	0.629077	0.0280586	0.0835927		213248_at	730101	LOC730101	uncharacterized LOC730101	1.38896	0.0154251	0.069242
205522_at	3233	HOXD4	homeobox D4	0.809546	0.00898589	0.0629958		219732_at	54886	LPPR1	lipid phosphate phosphatase-related protein type 1	1.45836	0.018512	0.071387
231050_at	117245	HRASLS5	HRAS-like suppressor family, member 5	0.691724	0.0388036	0.0947377		205710_at	4036	LRP2	low density lipoprotein receptor-related protein 2	1.49134	0.00349125	0.053245
214434_at	259217	HSPA12A	heat shock 70kDa protein 12A	0.499887	0.00443984	0.0550484		212850_s_at	4038	LRP4	low density lipoprotein receptor-related protein 4	1.31487	0.0101827	0.0632285
229172_at	116835	HSPA12B	heat shock 70kD protein 12B	0.715799	0.00378227	0.0548302		235505_s_at	4043	LRPAP1	low density lipoprotein receptor-related protein associated protein 1	1.24144	0.0318055	0.0875517
208937_s_at	3397	ID1	inhibitor of DNA binding 1, dominant negative helix-loop-helix protein	0.531034	0.00635123	0.0580379		229962_at	374819	LRRC37A3	leucine rich repeat containing 37, member A3	1.44533	0.0157879	0.0696661
207826_s_at	3399	ID3	inhibitor of DNA binding 3, dominant negative helix-loop-helix protein	0.658596	0.00432903	0.0550484		236587_at	23639	LRRC6	leucine rich repeat containing 6	1.32031	0.00961366	0.0631785
202411_at	3429	IFI27	interferon, alpha-inducible protein 27	0.717989	0.0040425	0.0550484		212976_at	23507	LRRC8B	leucine rich repeat containing 8 family, member B	1.65927	0.00678629	0.0601865
204439_at	10964	IFI44L	interferon-induced protein 44-like	0.738933	0.0156903	0.0693372		202904_s_at	23658	LSM5	LSM5 homolog, U6 small nuclear RNA associated (S. cerevisiae)	1.83152	0.0385403	0.0945991
242903_at	3459	IFNGR1	interferon gamma receptor 1	0.69528	0.0099341	0.0632285		219119_at	51691	LSM8	LSM8 homolog, U6 small nuclear RNA associated (S. cerevisiae)	1.28052	0.0109429	0.0641777
209540_at	3479	IGF1	insulin-like growth factor 1 (somatomedin C)	0.749689	0.0116216	0.0647834		230020_at	51691	LSM8	LSM8 homolog, U6 small nuclear RNA associated (S. cerevisiae)	1.53364	0.0132372	0.0679487
209541_at	3479	IGF1	insulin-like growth factor 1 (somatomedin C)	0.736837	0.0182972	0.0713294		228529_at	51691	LSM8	LSM8 homolog, U6 small nuclear RNA associated (S. cerevisiae)	1.3393	0.023504	0.0772693
209542_x_at	3479	IGF1	insulin-like growth factor 1 (somatomedin C)	0.64833	0.0292095	0.0847437		235470_at	51691	LSM8	LSM8 homolog, U6 small nuclear RNA associated (S. cerevisiae)	1.23615	0.0269975	0.0821486
218847_at	10644	IGF2BP2	insulin-like growth factor 2 mRNA binding protein 2	0.802499	0.00662237	0.0594254		222632_s_at	54585	LZTFL1	leucine zipper transcription factor-like 1	1.56662	0.00575727	0.0567924
203424_s_at	3488	IGFBP5	insulin-like growth factor binding protein 5	0.687754	0.00707707	0.0608567		236222_at	89876	MAATS1	MYCBP-associated, testis expressed 1	1.32832	0.00395125	0.0550484
203851_at	3489	IGFBP6	insulin-like growth factor binding protein 6	0.724974	0.0226985	0.0761709		1554147_s_at	89876	MAATS1	MYCBP-associated, testis expressed 1	1.42049	0.0163979	0.0701614
201162_at	3490	IGFBP7	insulin-like growth factor binding protein 7	0.650311	0.00182443	0.053245		226770_at	260425	MAGI3	membrane associated guanylate kinase, WW and PDZ domain containing 3	1.28892	0.0102911	0.0632285
213910_at	3490	IGFBP7	insulin-like growth factor binding protein 7	0.736868	0.0154743	0.069242		224650_at	114569	MAL2	mal, T-cell differentiation protein 2 (gene/pseudogene)	1.52193	0.00718144	0.0608567
205039_s_at	10320	IKZF1	IKAROS family zinc finger 1 (Ikaros)	0.773521	0.0232314	0.0768904		217920_at	10905	MAN1A2	mannosidase, alpha, class 1A, member 2	1.26108	0.00369823	0.054539
206618_at	8809	IL18R1	interleukin 18 receptor 1	0.670831	0.0127286	0.0670695		225540_at	4133	MAP2	microtubule-associated protein 2	1.23257	0.0356509	0.0914127
224061_at	11185	INMT	indolethylamine N-methyltransferase	0.723622	0.0115896	0.0647834		202890_at	9053	MAP7	microtubule-associated protein 7	1.5474	0.0146677	0.069242
201626_at	3638	INSIG1	insulin induced gene 1	0.688925	0.00767069	0.0616787		228423_at	79884	MAP9	microtubule-associated protein 9	1.3844	0.0131117	0.0679487
213817_at	11213	IRAK3	interleukin-1 receptor-associated kinase 3	0.720433	0.00401225	0.0550484		226046_at	5599	MAPK8	mitogen-activated protein kinase 8	1.3263	0.00526561	0.0555583
209184_s_at	8660	IRS2	insulin receptor substrate 2	0.690587	0.000410778	0.0491725		229845_at	79109	MAPKAP1	mitogen-activated protein kinase associated protein 1	1.23376	0.0299976	0.0854382
207191_s_at	3671	ISLR	immunoglobulin superfamily containing leucine-rich repeat	0.791399	0.0202567	0.073258		239148_at	91862	MARVELD3	MARVEL domain containing 3	1.80416	0.005339	0.055659
209744_x_at	83737	ITCH	itchy E3 ubiquitin protein ligase	0.81295	0.0419261	0.0979587		228468_at	84930	MASTL	microtubule associated serine/threonine kinase-like	1.24611	0.0222567	0.0758791
1553530_a_at	3688	ITGB1	integrin, beta 1 (fibronectin receptor, beta polypeptide, antigen CD29 includes MDF2, MSK12)	0.7139	0.0358809	0.0914868		204179_at	4151	MB	myoglobin	1.65174	0.00377276	0.0548302
203337_x_at	9270	ITGB1BP1	integrin beta 1 binding protein 1	0.558223	0.00152862	0.0515186		230113_at	55796	MBNL3	muscleblind-like splicing regulator 3	1.27813	0.0387421	0.0947085
203336_s_at	9270	ITGB1BP1	integrin beta 1 binding protein 1	0.675798	0.0152611	0.069242		1558077_s_at	130752	MDH1B	malate dehydrogenase 1B, NAD (soluble)	1.53328	0.0352572	0.091048
1553243_at	80760	ITIH5	inter-alpha-trypsin inhibitor heavy chain family, member 5	0.573115	0.0217618	0.0750266		228517_at	64769	MEAF6	MYST/Esa1-associated factor 6	1.24783	0.0171366	0.0703937
219064_at	80760	ITIH5	inter-alpha-trypsin inhibitor heavy chain family, member 5	0.581731	0.0286526	0.0840975		232523_at	84466	MEGF10	multiple EGF-like-domains 10	1.59589	0.0168242	0.0703937
210740_s_at	3705	ITPK1	inositol-tetrakisphosphate 1-kinase	0.751036	0.019357	0.0719935		242247_at	196074	METTL15	methyltransferase like 15	1.32468	0.0159612	0.0698189
227514_at	162073	ITPRIPL2	inositol 1,4,5-trisphosphate receptor interacting protein-like 2	0.581464	0.00868121	0.0627465		213528_at	92342	METTL18	methyltransferase like 18	1.31127	0.0148251	0.069242
1568619_s_at	162073	ITPRIPL2	inositol 1,4,5-trisphosphate receptor interacting protein-like 2	0.584313	0.0150531	0.069242		232194_at	64863	METTL4	methyltransferase like 4	1.25892	0.0386763	0.0946528
227954_at	162073	ITPRIPL2	inositol 1,4,5-trisphosphate receptor interacting protein-like 2	0.695787	0.0176264	0.0708003		229254_at	148808	MFSD4	major facilitator superfamily domain containing 4	1.30377	0.0365807	0.0921236
209298_s_at	6453	ITSN1	intersectin 1 (SH3 domain protein)	0.640423	0.0193452	0.0719935		213393_at	84804	MFSD9	major facilitator superfamily domain containing 9	1.31717	0.0159904	0.0698189
1552610_a_at	3716	JAK1	Janus kinase 1	0.775547	0.0322293	0.0878608		213403_at	84804	MFSD9	major facilitator superfamily domain containing 9	1.24332	0.0166224	0.0703916
229127_at	58494	JAM2	junctional adhesion molecule 2	0.80053	0.0363168	0.0919413		231283_at	11320	MGAT4A	mannosyl (alpha-1,3-)-glycoprotein beta-1,4-N-acetylglucosaminyltransferase, isozyme A	1.26581	0.0207593	0.0741325
218418_s_at	25959	KANK2	KN motif and ankyrin repeat domains 2	0.708015	0.00753052	0.0616787		225890_at	92667	MGME1	mitochondrial genome maintenance exonuclease 1	1.28795	0.0199512	0.0729692
213715_s_at	256949	KANK3	KN motif and ankyrin repeat domains 3	0.700119	0.00298545	0.053245		240436_at	650794	MIPEPP3	mitochondrial intermediate peptidase pseudogene 3	1.25383	0.00729297	0.061181
229125_at	163782	KANK4	KN motif and ankyrin repeat domains 4	0.7326	0.00607841	0.0573895		229926_at	100500850	MIR3682	microRNA 3682	1.26352	0.0127079	0.0670695
240869_at	3745	KCNB1	potassium channel, voltage gated Shab related subfamily B, member 1	0.760736	0.0297459	0.0852618		204784_s_at	4291	MLF1	myeloid leukemia factor 1	1.40986	0.0364306	0.0919717
227647_at	10008	KCNE3	potassium channel, voltage gated subfamily E regulatory beta subunit 3	0.613674	0.0233079	0.0770503		204783_at	4291	MLF1	myeloid leukemia factor 1	1.35203	0.0367178	0.0922919
205303_at	3764	KCNJ8	potassium channel, inwardly rectifying subfamily J, member 8	0.827571	0.0232445	0.0768904		218211_s_at	79083	MLPH	melanophilin	1.53807	0.0208018	0.0741858
212188_at	115207	KCTD12	potassium channel tetramerization domain containing 12	0.684963	0.00837994	0.0622967		204259_at	4316	MMP7	matrix metallopeptidase 7	1.56389	0.0384556	0.0945435
203934_at	3791	KDR	kinase insert domain receptor	0.809186	0.0138064	0.0686122		219703_at	55329	MNS1	meiosis-specific nuclear structural 1	1.33875	0.0181391	0.0711764
209781_s_at	10656	KHDRBS3	KH domain containing, RNA binding, signal transduction associated 3	0.829081	0.0300248	0.0854382		219959_at	55034	MOCOS	molybdenum cofactor sulfurase	1.54527	0.00923332	0.0630712
215268_at	643314	KIAA0754	KIAA0754	0.745882	0.0317461	0.0875517		212755_at	23041	MON2	MON2 homolog (S. cerevisiae)	1.21954	0.0374884	0.0933981
213316_at	57608	KIAA1462	KIAA1462	0.678102	0.012562	0.0669622		218853_s_at	56180	MOSPD1	motile sperm domain containing 1	1.32757	0.00596923	0.0572081
231842_at	57608	KIAA1462	KIAA1462	0.715546	0.0179101	0.0709976		1554906_a_at	10200	MPHOSPH6	M-phase phosphoprotein 6	1.99369	0.010103	0.0632285
227435_at	205717	KIAA2018	KIAA2018	0.819309	0.030322	0.0855322		206186_at	4356	MPP3	membrane protein, palmitoylated 3 (MAGUK p55 subfamily member 3)	1.40638	0.00348105	0.053245
244276_at	152831	KLB	klotho beta	0.277001	0.00131861	0.0515186		238778_at	143098	MPP7	membrane protein, palmitoylated 7 (MAGUK p55 subfamily member 7)	1.22439	0.0269754	0.0821486
219371_s_at	10365	KLF2	Kruppel-like factor 2	0.810223	0.0243645	0.0787749		203780_at	10205	MPZL2	myelin protein zero-like 2	1.78346	0.023722	0.0776666
221841_s_at	9314	KLF4	Kruppel-like factor 4 (gut)	0.666204	0.00865647	0.0626561		230518_at	10205	MPZL2	myelin protein zero-like 2	1.60347	0.0330389	0.0887243
208961_s_at	1316	KLF6	Kruppel-like factor 6	0.692489	0.0241883	0.0784902		205395_s_at	4361	MRE11A	MRE11 meiotic recombination 11 homolog A (S. cerevisiae)	1.27381	0.0127045	0.0670695
204334_at	8609	KLF7	Kruppel-like factor 7 (ubiquitous)	0.718716	0.00627725	0.0576797		219648_at	55686	MREG	melanoregulin	1.36522	0.00852075	0.0622967
203542_s_at	687	KLF9	Kruppel-like factor 9	0.699585	0.0146302	0.069242		218049_s_at	28998	MRPL13	mitochondrial ribosomal protein L13	1.27662	0.0340868	0.0899138
225755_at	200942	KLHDC8B	kelch domain containing 8B	0.825769	0.0163213	0.0700092		221997_s_at	122704	MRPL52	mitochondrial ribosomal protein L52	1.36005	0.018209	0.0712393
221221_s_at	26249	KLHL3	kelch-like family member 3	0.752558	0.000528305	0.0491725		210319_x_at	4488	MSX2	msh homeobox 2	2.1115	0.0216653	0.0750266
212079_s_at	4297	KMT2A	lysine (K)-specific methyltransferase 2A	0.584001	0.00474157	0.0550484		225341_at	80298	MTERF2	mitochondrial transcription termination factor 2	1.24351	0.0324258	0.0878884
212078_s_at	4297	KMT2A	lysine (K)-specific methyltransferase 2A	0.683911	0.0391364	0.0951088		203347_s_at	22823	MTF2	metal response element binding transcription factor 2	1.31361	0.00322103	0.053245
229558_at	400506	KNOP1	lysine-rich nucleolar protein 1	0.777723	0.0182923	0.0713294		220346_at	441024	MTHFD2L	methylenetetrahydrofolate dehydrogenase (NADP+ dependent) 2-like	1.50544	0.00625411	0.0576653
225267_at	3840	KPNA4	karyopherin alpha 4 (importin alpha 3)	0.811152	0.0150648	0.069242		238762_at	441024	MTHFD2L	methylenetetrahydrofolate dehydrogenase (NADP+ dependent) 2-like	1.48676	0.0088721	0.0629246
202202_s_at	3910	LAMA4	laminin, alpha 4	0.686327	0.0141409	0.0687976		239562_at	441024	MTHFD2L	methylenetetrahydrofolate dehydrogenase (NADP+ dependent) 2-like	1.52047	0.0184853	0.071387
223380_s_at	26524	LATS2	large tumor suppressor kinase 2	0.631084	8.68e-05	0.0444162		213693_s_at	4582	MUC1	mucin 1, cell surface associated	1.5498	0.00283464	0.053245
206481_s_at	9079	LDB2	LIM domain binding 2	0.676252	0.0194621	0.0721614		204798_at	4602	MYB	v-myb avian myeloblastosis viral oncogene homolog	1.90808	0.0168601	0.0703937
213371_at	11155	LDB3	LIM domain binding 3	0.729911	0.0260473	0.0810288		228792_at	50804	MYEF2	myelin expression factor 2	1.32209	0.00351434	0.053245
207092_at	3952	LEP	leptin	0.255562	0.0273795	0.0826594		222772_at	50804	MYEF2	myelin expression factor 2	1.24436	0.0266396	0.0818268
222006_at	3954	LETM1	leucine zipper-EF-hand containing transmembrane protein 1	0.757719	0.014343	0.0687976		204173_at	140465	MYL6B	myosin, light chain 6B, alkali, smooth muscle and non-muscle	1.21801	0.0163156	0.0700092
220244_at	29931	LINC00312	long intergenic non-protein coding RNA 312	0.753111	0.00146983	0.0515186		218926_at	55892	MYNN	myoneurin	1.28863	0.0246748	0.0793144
227567_at	100499466	LINC00674	long intergenic non-protein coding RNA 674	0.828963	0.00979894	0.0632285		225301_s_at	4645	MYO5B	myosin VB	1.39999	0.013787	0.0686122
235497_at	643837	LINC01128	long intergenic non-protein coding RNA 1128	0.716063	0.0200458	0.0730113		225299_at	4645	MYO5B	myosin VB	1.61835	0.030086	0.0854382
215039_at	339524	LINC01140	long intergenic non-protein coding RNA 1140	0.647184	0.00216732	0.053245		203216_s_at	4646	MYO6	myosin VI	1.8214	0.00242573	0.053245
227061_at	100506621	LINC01279	long intergenic non-protein coding RNA 1279	0.67208	0.0416615	0.0975704		228242_at	55728	N4BP2	NEDD4 binding protein 2	1.42162	0.0193724	0.0719935
218574_s_at	29995	LMCD1	LIM and cysteine-rich domains 1	0.719991	0.00210728	0.053245		1560156_at	NA	NA	NA	1.37134	0.000140352	0.0456085
204424_s_at	55885	LMO3	LIM domain only 3 (rhombotin-like 2)	0.724324	0.0303289	0.0855322		243996_at	NA	NA	NA	1.69992	0.000753679	0.0491725
231866_at	4012	LNPEP	leucyl/cystinyl aminopeptidase	0.674261	0.00969163	0.0631785		240892_at	NA	NA	NA	1.32032	0.000950304	0.0497092
241851_x_at	100130429	LOC100130429	uncharacterized LOC100130429	0.827717	0.00687528	0.0606603		236328_at	NA	NA	NA	1.26088	0.0011301	0.051053
244655_at	100507311	LOC100507311	uncharacterized LOC100507311	0.745876	0.0138369	0.0686122		240595_at	NA	NA	NA	1.28865	0.00113057	0.051053
1557832_at	101926960	LOC101926960	uncharacterized LOC101926960	0.371258	0.018886	0.0717305		228440_at	NA	NA	NA	1.58335	0.00122437	0.0513567
237154_at	101930114	LOC101930114	uncharacterized LOC101930114	0.47622	0.0351161	0.0909875		236534_at	NA	NA	NA	1.61517	0.00155575	0.0515186
232645_at	153684	LOC153684	uncharacterized LOC153684	0.761203	0.0185815	0.071387		226809_at	NA	NA	NA	1.66731	0.00141322	0.0515186
238715_at	646014	LOC646014	uncharacterized LOC646014	0.711225	0.00243905	0.053245		216348_at	NA	NA	NA	1.44928	0.00161584	0.0517818
215322_at	91694	LONRF1	LON peptidase N-terminal domain and ring finger 1	0.788201	0.0435429	0.0998758		221206_at	NA	NA	NA	1.23803	0.00304219	0.053245
235977_at	164832	LONRF2	LON peptidase N-terminal domain and ring finger 2	0.746108	0.0241447	0.0783992		221261_x_at	NA	NA	NA	1.24916	0.00223164	0.053245
202998_s_at	4017	LOXL2	lysyl oxidase-like 2	0.826638	0.0152379	0.069242		1556160_a_at	NA	NA	NA	1.27794	0.00337064	0.053245
204038_s_at	1902	LPAR1	lysophosphatidic acid receptor 1	0.737526	0.00255386	0.053245		214919_s_at	NA	NA	NA	1.29742	0.00216418	0.053245
203549_s_at	4023	LPL	lipoprotein lipase	0.386576	0.00492706	0.0550484		207131_x_at	NA	NA	NA	1.29996	0.00274249	0.053245
203548_s_at	4023	LPL	lipoprotein lipase	0.246056	0.00555488	0.0561192		236032_at	NA	NA	NA	1.30317	0.00344748	0.053245
241879_at	4026	LPP	LIM domain containing preferred translocation partner in lipoma	0.812294	0.0105597	0.0632285		213447_at	NA	NA	NA	1.31934	0.00242398	0.053245
213496_at	9890	LPPR4	lipid phosphate phosphatase-related protein type 4	0.638829	0.00428406	0.0550484		237476_at	NA	NA	NA	1.35759	0.00305623	0.053245
209840_s_at	54674	LRRN3	leucine rich repeat neuronal 3	0.656788	0.0230527	0.0767566		213454_at	NA	NA	NA	1.36944	0.00286212	0.053245
235382_at	206338	LVRN	laeverin	0.386225	0.00712456	0.0608567		1555890_at	NA	NA	NA	1.39909	0.0031173	0.053245
210943_s_at	1130	LYST	lysosomal trafficking regulator	0.625587	0.0422742	0.0983319		239210_at	NA	NA	NA	1.41115	0.00260874	0.053245
219059_s_at	10894	LYVE1	lymphatic vessel endothelial hyaluronan receptor 1	0.589283	0.0146604	0.069242		239906_at	NA	NA	NA	1.43509	0.00322199	0.053245
213975_s_at	4069	LYZ	lysozyme	0.516462	0.00846365	0.0622967		242096_at	NA	NA	NA	1.45131	0.00181053	0.053245
222670_s_at	9935	MAFB	v-maf avian musculoaponeurotic fibrosarcoma oncogene homolog B	0.76204	0.0319695	0.0876352		225092_at	NA	NA	NA	1.33124	0.00357392	0.0537589
218918_at	57134	MAN1C1	mannosidase, alpha, class 1C, member 1	0.671964	0.00476243	0.0550484		239863_at	NA	NA	NA	1.24135	0.00475173	0.0550484
204388_s_at	4128	MAOA	monoamine oxidase A	0.476328	0.0155066	0.069242		223685_s_at	NA	NA	NA	1.28208	0.00415464	0.0550484
212741_at	4128	MAOA	monoamine oxidase A	0.529543	0.0171689	0.0703937		210069_at	NA	NA	NA	1.52052	0.00482484	0.0550484
226084_at	4131	MAP1B	microtubule-associated protein 1B	0.692044	0.0106821	0.0633896		242354_at	NA	NA	NA	1.63782	0.0051424	0.0550848
200835_s_at	4134	MAP4	microtubule-associated protein 4	0.608559	0.0257687	0.0808639		209919_x_at	NA	NA	NA	1.25137	0.00547502	0.0561138
1558732_at	9448	MAP4K4	mitogen-activated protein kinase kinase kinase kinase 4	0.719479	0.0110599	0.064262		238805_at	NA	NA	NA	1.66103	0.00582035	0.0567924
210075_at	51257	MARCH2	membrane-associated ring finger (C3HC4) 2, E3 ubiquitin protein ligase	0.772265	0.00275272	0.053245		236518_at	NA	NA	NA	1.26423	0.00615022	0.0574995
201737_s_at	10299	MARCH6	membrane-associated ring finger (C3HC4) 6, E3 ubiquitin protein ligase	0.74492	0.0428734	0.0991008		231098_at	NA	NA	NA	1.44941	0.00616871	0.0574995
201670_s_at	4082	MARCKS	myristoylated alanine-rich protein kinase C substrate	0.809162	0.0356732	0.0914127		239515_at	NA	NA	NA	1.54018	0.00623348	0.0576653
235173_at	401093	MBNL1-AS1	MBNL1 antisense RNA 1	0.819448	0.0371255	0.0929465		217347_at	NA	NA	NA	1.30027	0.00641931	0.0583475
209087_x_at	4162	MCAM	melanoma cell adhesion molecule	0.559236	0.00528822	0.0556089		231832_at	NA	NA	NA	1.25604	0.00710444	0.0608567
235740_at	79772	MCTP1	multiple C2 domains, transmembrane 1	0.6823	0.00578279	0.0567924		213380_x_at	NA	NA	NA	1.32929	0.00718295	0.0608567
220122_at	79772	MCTP1	multiple C2 domains, transmembrane 1	0.673492	0.0173009	0.0703937		205890_s_at	NA	NA	NA	1.93961	0.00762413	0.0616787
204059_s_at	4199	ME1	malic enzyme 1, NADP(+)-dependent, cytosolic	0.307226	0.00158542	0.0515186		244359_s_at	NA	NA	NA	1.38985	0.0078763	0.0617191
204058_at	4199	ME1	malic enzyme 1, NADP(+)-dependent, cytosolic	0.450219	0.0077549	0.0617191		237521_x_at	NA	NA	NA	1.30534	0.00817012	0.0618062
226420_at	2122	MECOM	MDS1 and EVI1 complex locus	0.698518	0.00149108	0.0515186		242808_at	NA	NA	NA	1.26519	0.00839246	0.0622967
221884_at	2122	MECOM	MDS1 and EVI1 complex locus	0.682192	0.011684	0.0650609		229569_at	NA	NA	NA	1.42536	0.00842373	0.0622967
227058_at	84935	MEDAG	mesenteric estrogen-dependent adipogenesis	0.637882	0.0198753	0.0729692		240286_at	NA	NA	NA	1.48431	0.00842412	0.0622967
235077_at	55384	MEG3	maternally expressed 3 (non-protein coding)	0.778165	0.0141274	0.0687976		229189_s_at	NA	NA	NA	1.50186	0.00879767	0.0627744
205619_s_at	4222	MEOX1	mesenchyme homeobox 1	0.647035	0.0138187	0.0686122		238598_s_at	NA	NA	NA	1.58183	0.00883229	0.0627744
206201_s_at	4223	MEOX2	mesenchyme homeobox 2	0.591022	0.00209074	0.053245		239834_at	NA	NA	NA	1.63291	0.00883198	0.0627744
232568_at	158295	MGC24103	uncharacterized MGC24103	0.718364	0.00448143	0.0550484		230274_s_at	NA	NA	NA	1.24383	0.0090376	0.0629958
223494_at	10724	MGEA5	meningioma expressed antigen 5 (hyaluronidase)	0.722688	0.0105297	0.0632285		231254_at	NA	NA	NA	1.27114	0.00926845	0.0630712
211026_s_at	11343	MGLL	monoglyceride lipase	0.517775	0.00332052	0.053245		210365_at	NA	NA	NA	1.74652	0.00916091	0.0630712
225102_at	11343	MGLL	monoglyceride lipase	0.513865	0.0282965	0.0838608		208779_x_at	NA	NA	NA	1.43332	0.009307	0.0630819
231736_x_at	4257	MGST1	microsomal glutathione S-transferase 1	0.80537	0.0161848	0.0699566		238466_at	NA	NA	NA	1.5684	0.00961646	0.0631785
1558828_s_at	728264	MIR143HG	MIR143 host gene	0.5874	0.00187303	0.053245		235247_at	NA	NA	NA	1.89278	0.00968301	0.0631785
243256_at	8569	MKNK1	MAP kinase interacting serine/threonine kinase 1	0.653922	0.00120534	0.0512477		236543_at	NA	NA	NA	1.27387	0.0105833	0.0632285
202519_at	22877	MLXIP	MLX interacting protein	0.742794	0.0315752	0.0872462		236537_at	NA	NA	NA	1.2928	0.0101058	0.0632285
203414_at	23531	MMD	monocyte to macrophage differentiation-associated	0.494957	0.016064	0.069902		230738_at	NA	NA	NA	1.40896	0.00984184	0.0632285
207012_at	4325	MMP16	matrix metallopeptidase 16 (membrane-inserted)	0.61363	0.0163016	0.0700092		238989_at	NA	NA	NA	1.42836	0.00993596	0.0632285
205612_at	22915	MMRN1	multimerin 1	0.676051	0.0114518	0.0646827		203361_s_at	NA	NA	NA	1.39092	0.0110151	0.064262
236262_at	79812	MMRN2	multimerin 2	0.668091	0.00088801	0.0497092		242245_at	NA	NA	NA	1.65512	0.0110759	0.064262
219091_s_at	79812	MMRN2	multimerin 2	0.728884	0.00894371	0.0629958		244362_at	NA	NA	NA	1.50738	0.0114321	0.0646827
201299_s_at	55233	MOB1A	MOB kinase activator 1A	0.781389	0.0409886	0.0969726		229546_at	NA	NA	NA	1.36286	0.0119585	0.0658015
243857_at	9643	MORF4L2	mortality factor 4 like 2	0.781141	0.0373927	0.0932325		235236_at	NA	NA	NA	1.51449	0.0122398	0.0663241
227727_at	116535	MRGPRF	MAS-related GPR, member F	0.677656	0.0317703	0.0875517		229425_at	NA	NA	NA	1.34972	0.0124775	0.0667139
243801_x_at	51263	MRPL30	mitochondrial ribosomal protein L30	0.795162	0.00143421	0.0515186		202918_s_at	NA	NA	NA	1.38266	0.0131215	0.0679487
225790_at	253827	MSRB3	methionine sulfoxide reductase B3	0.711906	0.0047451	0.0550484		226550_at	NA	NA	NA	1.41704	0.0132514	0.0679487
205932_s_at	4487	MSX1	msh homeobox 1	0.74332	0.0155714	0.069242		243252_at	NA	NA	NA	1.45559	0.013647	0.0685536
227326_at	439921	MXRA7	matrix-remodelling associated 7	0.748299	0.00894744	0.0629958		230304_at	NA	NA	NA	1.39743	0.0137489	0.0686122
201959_s_at	23077	MYCBP2	MYC binding protein 2, E3 ubiquitin protein ligase	0.671651	0.0144589	0.0687987		226457_at	NA	NA	NA	1.32447	0.0138728	0.068673
1557370_s_at	23077	MYCBP2	MYC binding protein 2, E3 ubiquitin protein ligase	0.775	0.0276688	0.0831415		230897_at	NA	NA	NA	1.26009	0.01419	0.0687976
231947_at	80177	MYCT1	myc target 1	0.726634	0.0190206	0.0718335		213550_s_at	NA	NA	NA	1.34112	0.0143573	0.0687976
214656_x_at	4641	MYO1C	myosin IC	0.739106	0.00414842	0.0550484		234485_at	NA	NA	NA	1.20198	0.0153823	0.069242
225080_at	4641	MYO1C	myosin IC	0.631856	0.00798473	0.0617427		1556105_at	NA	NA	NA	1.27264	0.0155679	0.069242
242052_at	NA	NA	NA	0.614417	1.29e-05	0.0444162		225916_at	NA	NA	NA	1.27921	0.0148338	0.069242
225239_at	NA	NA	NA	0.532784	0.000143351	0.0456085		226591_at	NA	NA	NA	1.49502	0.0153942	0.069242
241897_at	NA	NA	NA	0.434784	0.000778855	0.0491725		236619_at	NA	NA	NA	1.23106	0.015663	0.0692763
244425_at	NA	NA	NA	0.602268	0.000680866	0.0491725		227556_at	NA	NA	NA	1.24435	0.015792	0.0696661
244387_at	NA	NA	NA	0.619564	0.000665575	0.0491725		226444_at	NA	NA	NA	1.38246	0.0160057	0.0698264
1556314_a_at	NA	NA	NA	0.620328	0.00057168	0.0491725		1556195_a_at	NA	NA	NA	1.39282	0.0161759	0.0699566
243527_at	NA	NA	NA	0.659019	0.000783869	0.0491725		223538_at	NA	NA	NA	1.39878	0.0161996	0.0699566
226347_at	NA	NA	NA	0.68117	0.000325259	0.0491725		222312_s_at	NA	NA	NA	1.38333	0.0166375	0.0703916
1559201_a_at	NA	NA	NA	0.723658	0.00073841	0.0491725		226362_at	NA	NA	NA	1.36647	0.0171401	0.0703937
217586_x_at	NA	NA	NA	0.829938	0.000660313	0.0491725		239209_at	NA	NA	NA	1.46959	0.0171792	0.0703937
236346_at	NA	NA	NA	0.691207	0.000957366	0.0497092		235207_at	NA	NA	NA	1.2118	0.0180043	0.0709976
243591_at	NA	NA	NA	0.636784	0.00110477	0.0509321		1558290_a_at	NA	NA	NA	1.34965	0.0180236	0.0709976
239251_at	NA	NA	NA	0.659242	0.00106568	0.0509321		238565_at	NA	NA	NA	1.44922	0.0179296	0.0709976
243172_at	NA	NA	NA	0.756184	0.00106011	0.0509321		228944_at	NA	NA	NA	1.26767	0.0183406	0.071387
1563469_at	NA	NA	NA	0.777858	0.00113732	0.051053		1556938_a_at	NA	NA	NA	1.41869	0.0184578	0.071387
241435_at	NA	NA	NA	0.538228	0.00117838	0.051103		235800_at	NA	NA	NA	1.66788	0.01862	0.0714277
238151_at	NA	NA	NA	0.801503	0.00123468	0.0513681		1558600_a_at	NA	NA	NA	1.26639	0.0187268	0.0715831
237062_at	NA	NA	NA	0.58094	0.00140868	0.0515186		243718_at	NA	NA	NA	1.34749	0.0190556	0.0719128
242074_at	NA	NA	NA	0.593128	0.00126301	0.0515186		230451_at	NA	NA	NA	1.34581	0.0191054	0.0719935
236923_x_at	NA	NA	NA	0.706297	0.00157348	0.0515186		239847_at	NA	NA	NA	1.4354	0.0201683	0.0731177
237626_at	NA	NA	NA	0.776317	0.00155799	0.0515186		1557286_at	NA	NA	NA	1.34172	0.0210486	0.0746966
237849_at	NA	NA	NA	0.582234	0.00164741	0.0520388		214428_x_at	NA	NA	NA	1.2359	0.0211082	0.0747343
1559140_at	NA	NA	NA	0.771227	0.00170533	0.0522558		1556126_s_at	NA	NA	NA	1.27439	0.0210964	0.0747343
1560869_a_at	NA	NA	NA	0.507665	0.00228146	0.053245		1557487_at	NA	NA	NA	1.28257	0.021354	0.0748928
206548_at	NA	NA	NA	0.534426	0.00188028	0.053245		235092_at	NA	NA	NA	1.34494	0.0213725	0.0748928
226448_at	NA	NA	NA	0.556998	0.00288265	0.053245		220425_x_at	NA	NA	NA	1.69558	0.0218	0.0750266
238185_at	NA	NA	NA	0.575415	0.00302885	0.053245		219395_at	NA	NA	NA	1.40299	0.0226995	0.0761709
1556185_a_at	NA	NA	NA	0.657354	0.0027048	0.053245		210070_s_at	NA	NA	NA	1.3631	0.0228256	0.0763937
233867_at	NA	NA	NA	0.688434	0.00198349	0.053245		1560373_a_at	NA	NA	NA	1.51026	0.0236107	0.0773517
233359_at	NA	NA	NA	0.703315	0.00240824	0.053245		235892_at	NA	NA	NA	1.50918	0.0240557	0.0782957
232744_x_at	NA	NA	NA	0.718497	0.0021563	0.053245		241823_at	NA	NA	NA	1.57024	0.0244976	0.0790107
228854_at	NA	NA	NA	0.724676	0.0021344	0.053245		232576_at	NA	NA	NA	1.35342	0.024725	0.079363
239383_at	NA	NA	NA	0.797253	0.00230595	0.053245		242139_s_at	NA	NA	NA	1.29825	0.0252172	0.0800891
81811_at	NA	NA	NA	0.693516	0.00364775	0.0542995		238620_at	NA	NA	NA	1.37004	0.0253408	0.0801464
233648_at	NA	NA	NA	0.664799	0.00376448	0.0548302		226258_at	NA	NA	NA	1.30714	0.0257435	0.0808639
214414_x_at	NA	NA	NA	0.281696	0.00467376	0.0550484		242053_at	NA	NA	NA	1.31111	0.0258483	0.0809511
224997_x_at	NA	NA	NA	0.488245	0.00502557	0.0550484		37117_at	NA	NA	NA	1.60948	0.0259653	0.0810288
234989_at	NA	NA	NA	0.502493	0.00494147	0.0550484		209751_s_at	NA	NA	NA	1.23783	0.0265707	0.0817131
232852_at	NA	NA	NA	0.551609	0.00506812	0.0550484		241033_at	NA	NA	NA	1.43972	0.0273713	0.0826594
210869_s_at	NA	NA	NA	0.561083	0.00494463	0.0550484		225062_at	NA	NA	NA	1.34021	0.0276065	0.0830519
202760_s_at	NA	NA	NA	0.580981	0.00447288	0.0550484		238492_at	NA	NA	NA	1.23797	0.0285256	0.0840975
229470_at	NA	NA	NA	0.642677	0.00393433	0.0550484		237081_at	NA	NA	NA	1.26785	0.0287219	0.0840975
1559054_a_at	NA	NA	NA	0.696316	0.00478001	0.0550484		242057_at	NA	NA	NA	1.33681	0.028604	0.0840975
1563357_at	NA	NA	NA	0.765749	0.00415851	0.0550484		241835_at	NA	NA	NA	1.23065	0.0291222	0.0846267
223641_at	NA	NA	NA	0.777736	0.00388648	0.0550484		235363_at	NA	NA	NA	1.52944	0.0293031	0.0847672
1563075_s_at	NA	NA	NA	0.799075	0.00413669	0.0550484		1559524_at	NA	NA	NA	1.28692	0.0294675	0.0850447
1560474_at	NA	NA	NA	0.802033	0.00395574	0.0550484		230120_s_at	NA	NA	NA	1.30319	0.0294821	0.0850447
243966_at	NA	NA	NA	0.728941	0.00523098	0.0554215		237212_at	NA	NA	NA	1.40423	0.0296236	0.085188
211340_s_at	NA	NA	NA	0.533885	0.00532748	0.055659		220064_at	NA	NA	NA	1.22897	0.029774	0.0852618
241681_at	NA	NA	NA	0.617987	0.00534836	0.055659		1558512_at	NA	NA	NA	1.43288	0.029877	0.0854382
244197_x_at	NA	NA	NA	0.747091	0.00576659	0.0567924		217014_s_at	NA	NA	NA	1.66242	0.0303357	0.0855322
236978_at	NA	NA	NA	0.791384	0.0058265	0.0567924		239033_at	NA	NA	NA	1.48848	0.0304951	0.0857341
221477_s_at	NA	NA	NA	0.750547	0.00584435	0.0568582		1568951_at	NA	NA	NA	1.27604	0.0307789	0.0860421
238040_at	NA	NA	NA	0.59097	0.00614266	0.0574995		229130_at	NA	NA	NA	1.35253	0.0311529	0.0864642
230077_at	NA	NA	NA	0.73207	0.00633752	0.0580379		244020_at	NA	NA	NA	1.26189	0.0315229	0.087196
239849_at	NA	NA	NA	0.584895	0.00640245	0.0582977		235473_at	NA	NA	NA	1.24402	0.032363	0.0878608
1561242_at	NA	NA	NA	0.462883	0.0064416	0.0584462		235456_at	NA	NA	NA	1.3371	0.0323685	0.0878608
236106_at	NA	NA	NA	0.762714	0.00670666	0.0597911		238501_at	NA	NA	NA	1.3783	0.0332701	0.0889052
211745_x_at	NA	NA	NA	0.301281	0.00673473	0.0598931		237083_at	NA	NA	NA	1.30463	0.0333555	0.0889409
238619_at	NA	NA	NA	0.5617	0.0071669	0.0608567		228441_s_at	NA	NA	NA	1.41858	0.0333777	0.0889409
230503_at	NA	NA	NA	0.804684	0.00711303	0.0608567		230205_at	NA	NA	NA	1.31097	0.0344044	0.0902701
236379_at	NA	NA	NA	0.755646	0.00722274	0.0608914		1560258_a_at	NA	NA	NA	1.47529	0.035426	0.0912729
231552_at	NA	NA	NA	0.758161	0.00771002	0.0616787		243378_at	NA	NA	NA	1.26539	0.035667	0.0914127
238204_at	NA	NA	NA	0.78516	0.00766191	0.0616787		227356_at	NA	NA	NA	1.22699	0.0366407	0.0922291
236494_x_at	NA	NA	NA	0.785978	0.00772594	0.0616787		229352_at	NA	NA	NA	1.5724	0.0371749	0.0929792
1569607_s_at	NA	NA	NA	0.654353	0.00786874	0.0617191		231171_at	NA	NA	NA	1.22529	0.0376444	0.0936398
243329_at	NA	NA	NA	0.685878	0.00785489	0.0617191		228482_at	NA	NA	NA	1.26976	0.0377297	0.0937256
239744_at	NA	NA	NA	0.723475	0.00796016	0.0617191		221833_at	NA	NA	NA	1.2922	0.0379988	0.0939834
208964_s_at	NA	NA	NA	0.644854	0.00817671	0.0618062		239069_s_at	NA	NA	NA	1.20393	0.0383973	0.0945435
1556935_at	NA	NA	NA	0.584081	0.0083245	0.0622794		230737_s_at	NA	NA	NA	1.31565	0.0384508	0.0945435
234788_x_at	NA	NA	NA	0.776535	0.00852529	0.0622967		241815_at	NA	NA	NA	1.2596	0.0388336	0.0947657
224646_x_at	NA	NA	NA	0.479045	0.0089828	0.0629958		236591_at	NA	NA	NA	1.48077	0.03916	0.0951088
241837_at	NA	NA	NA	0.778275	0.00938936	0.0631785		229223_at	NA	NA	NA	1.58485	0.0404441	0.0963533
1565567_at	NA	NA	NA	0.64569	0.0101074	0.0632285		244532_x_at	NA	NA	NA	1.23044	0.0413822	0.0974083
205787_x_at	NA	NA	NA	0.720575	0.0101703	0.0632285		236097_at	NA	NA	NA	1.27563	0.0413783	0.0974083
237006_at	NA	NA	NA	0.732636	0.0098332	0.0632285		216297_at	NA	NA	NA	1.21333	0.0419524	0.0979587
244842_x_at	NA	NA	NA	0.776752	0.010414	0.0632285		1558938_at	NA	NA	NA	1.21562	0.0421332	0.0981819
242133_s_at	NA	NA	NA	0.808282	0.0100828	0.0632285		226998_at	80155	NAA15	N(alpha)-acetyltransferase 15, NatA auxiliary subunit	1.43211	0.0354582	0.0912729
242652_at	NA	NA	NA	0.522018	0.0106902	0.0633896		218189_s_at	54187	NANS	N-acetylneuraminic acid synthase	1.26531	0.00938007	0.0631785
227503_at	NA	NA	NA	0.663393	0.0107121	0.0634459		226041_at	222236	NAPEPLD	N-acyl phosphatidylethanolamine phospholipase D	1.25675	0.0163666	0.0701448
1560049_at	NA	NA	NA	0.609608	0.0109474	0.0641777		214440_at	9	NAT1	N-acetyltransferase 1 (arylamine N-acetyltransferase)	1.47132	0.0115967	0.0647834
241686_x_at	NA	NA	NA	0.80003	0.0112796	0.0644931		223638_at	84224	NBPF3	neuroblastoma breakpoint family, member 3	1.43355	0.00300642	0.053245
236229_at	NA	NA	NA	0.815875	0.0112477	0.0644931		225847_at	57552	NCEH1	neutral cholesterol ester hydrolase 1	1.29163	0.0140381	0.0687976
242379_at	NA	NA	NA	0.754919	0.0114003	0.0646827		236922_at	4690	NCK1	NCK adaptor protein 1	1.40276	0.0394163	0.0952359
219563_at	NA	NA	NA	0.587366	0.0115383	0.0647834		227559_at	29078	NDUFAF4	NADH dehydrogenase (ubiquinone) complex I, assembly factor 4	1.20442	0.0323397	0.0878608
239154_at	NA	NA	NA	0.792959	0.0115928	0.0647834		203961_at	10529	NEBL	nebulette	1.45024	0.00320148	0.053245
200653_s_at	NA	NA	NA	0.650701	0.0118206	0.0655847		203962_s_at	10529	NEBL	nebulette	1.58061	0.00800743	0.0618047
243931_at	NA	NA	NA	0.752127	0.0120214	0.0659505		241782_at	10529	NEBL	nebulette	1.28972	0.0142835	0.0687976
238595_at	NA	NA	NA	0.651977	0.0122479	0.0663241		217585_at	10529	NEBL	nebulette	1.41716	0.0409364	0.0969726
233346_at	NA	NA	NA	0.494906	0.0123719	0.0666018		226974_at	23327	NEDD4L	neural precursor cell expressed, developmentally down-regulated 4-like, E3 ubiquitin protein ligase	1.46669	0.0114422	0.0646827
1565566_a_at	NA	NA	NA	0.671012	0.0130671	0.0679487		212445_s_at	23327	NEDD4L	neural precursor cell expressed, developmentally down-regulated 4-like, E3 ubiquitin protein ligase	1.36884	0.0184766	0.071387
1559410_at	NA	NA	NA	0.684769	0.0133926	0.0682613		237168_at	341676	NEK5	NIMA-related kinase 5	1.36754	0.0154767	0.069242
242500_at	NA	NA	NA	0.584608	0.0135627	0.0684492		218888_s_at	81831	NETO2	neuropilin (NRP) and tolloid (TLL)-like 2	1.45215	0.00991099	0.0632285
235803_at	NA	NA	NA	0.554557	0.0143624	0.0687976		225944_at	57486	NLN	neurolysin (metallopeptidase M3 family)	1.20239	0.026289	0.0812918
242736_at	NA	NA	NA	0.579227	0.0143719	0.0687976		206197_at	8382	NME5	NME/NM23 family member 5	1.64402	0.00332729	0.053245
231698_at	NA	NA	NA	0.691031	0.0144661	0.0687987		210530_s_at	7181	NR2C1	nuclear receptor subfamily 2, group C, member 1	1.38066	0.0365098	0.0920355
1560622_at	NA	NA	NA	0.535451	0.0149466	0.069242		209570_s_at	27065	NSG1	neuron specific gene family member 1	1.2391	0.0217793	0.0750266
244876_at	NA	NA	NA	0.644527	0.0156082	0.069242		238983_at	79730	NSUN7	NOP2/Sun domain family, member 7	1.43548	0.0218375	0.0750266
231181_at	NA	NA	NA	0.645087	0.0154614	0.069242		235830_at	221294	NT5DC1	5'-nucleotidase domain containing 1	1.28019	0.0308233	0.0860421
243003_at	NA	NA	NA	0.668272	0.0149066	0.069242		236095_at	4915	NTRK2	neurotrophic tyrosine kinase, receptor, type 2	1.26266	0.0300379	0.0854382
210230_at	NA	NA	NA	0.68542	0.0152927	0.069242		223535_at	83594	NUDT12	nudix (nucleoside diphosphate linked moiety X)-type motif 12	1.39469	0.00536663	0.055659
237104_at	NA	NA	NA	0.694895	0.0155672	0.069242		207877_s_at	4931	NVL	nuclear VCP-like	1.28831	0.00591506	0.0572081
242471_at	NA	NA	NA	0.712903	0.0151338	0.069242		231022_at	100506658	OCLN	occludin	1.32893	0.0050427	0.0550484
207198_s_at	NA	NA	NA	0.728334	0.0152118	0.069242		227492_at	100506658	OCLN	occludin	1.34655	0.0209795	0.0745547
232095_at	NA	NA	NA	0.771731	0.0154516	0.069242		212307_s_at	8473	OGT	O-linked N-acetylglucosamine (GlcNAc) transferase	1.22646	0.0301409	0.0855243
217579_x_at	NA	NA	NA	0.820616	0.0149327	0.069242		224392_s_at	23596	OPN3	opsin 3	1.23082	0.00917922	0.0630712
242532_at	NA	NA	NA	0.826517	0.0154491	0.069242		219032_x_at	23596	OPN3	opsin 3	1.21324	0.0122202	0.0663194
227762_at	NA	NA	NA	0.827931	0.0151714	0.069242		243531_at	220064	ORAOV1	oral cancer overexpressed 1	1.25538	0.00184619	0.053245
244358_at	NA	NA	NA	0.684293	0.0160494	0.0698979		211778_s_at	58495	OVOL2	ovo-like zinc finger 2	1.77749	0.0249075	0.0795628
241613_at	NA	NA	NA	0.731573	0.0163104	0.0700092		226670_s_at	80336	PABPC1L	poly(A) binding protein, cytoplasmic 1-like	1.62227	0.0180968	0.0711267
234118_at	NA	NA	NA	0.804285	0.016309	0.0700092		214204_at	135138	PACRG	PARK2 co-regulated	1.31499	0.00217479	0.053245
239262_at	NA	NA	NA	0.533933	0.016559	0.0703916		235259_at	133015	PACRGL	PARK2 co-regulated-like	1.2345	0.0379832	0.0939834
230959_at	NA	NA	NA	0.706558	0.016768	0.0703916		209064_x_at	10605	PAIP1	poly(A) binding protein interacting protein 1	1.46107	0.01104	0.064262
223839_s_at	NA	NA	NA	0.311291	0.016799	0.0703937		208051_s_at	10605	PAIP1	poly(A) binding protein interacting protein 1	1.35974	0.0220485	0.0754584
238714_at	NA	NA	NA	0.692745	0.0173149	0.0703937		213372_at	152559	PAQR3	progestin and adipoQ receptor family member III	1.27101	0.0404637	0.0963533
236215_at	NA	NA	NA	0.643338	0.0178621	0.0709976		230545_at	100505601	PARD3-AS1	PARD3 antisense RNA 1	1.40986	0.00192927	0.053245
237383_at	NA	NA	NA	0.715561	0.0179372	0.0709976		235165_at	84612	PARD6B	par-6 family cell polarity regulator beta	1.73995	0.0123159	0.0665646
243879_at	NA	NA	NA	0.795169	0.017933	0.0709976		244008_at	79668	PARP8	poly (ADP-ribose) polymerase family, member 8	1.44847	0.0383348	0.0945435
233607_at	NA	NA	NA	0.727054	0.018202	0.0712393		227474_at	654433	PAX8-AS1	PAX8 antisense RNA 1	1.39397	0.024244	0.078621
208609_s_at	NA	NA	NA	0.609874	0.0185502	0.071387		239218_at	5137	PDE1C	phosphodiesterase 1C, calmodulin-dependent 70kDa	1.67405	0.00841651	0.0622967
1560296_at	NA	NA	NA	0.770891	0.0187297	0.0715831		236344_at	5137	PDE1C	phosphodiesterase 1C, calmodulin-dependent 70kDa	1.46562	0.0110608	0.064262
240307_at	NA	NA	NA	0.632761	0.0189232	0.0717305		223358_s_at	5150	PDE7A	phosphodiesterase 7A	1.2513	0.0330715	0.0887243
212390_at	NA	NA	NA	0.65891	0.0193309	0.0719935		227255_at	149420	PDIK1L	PDLIM1 interacting kinase 1 like	1.3384	0.010347	0.0632285
228568_at	NA	NA	NA	0.71453	0.0193444	0.0719935		221957_at	5165	PDK3	pyruvate dehydrogenase kinase, isozyme 3	1.34701	0.0285946	0.0840975
243249_at	NA	NA	NA	0.788472	0.0192011	0.0719935		236009_at	64065	PERP	PERP, TP53 apoptosis effector	1.51664	0.00117649	0.051103
232333_at	NA	NA	NA	0.751972	0.0196	0.0723662		1556009_at	5194	PEX13	peroxisomal biogenesis factor 13	1.45148	0.000797483	0.0491725
241722_x_at	NA	NA	NA	0.760061	0.0197588	0.0726904		205420_at	5191	PEX7	peroxisomal biogenesis factor 7	1.2786	0.0179465	0.0709976
1565887_at	NA	NA	NA	0.758013	0.0199281	0.0729692		205361_s_at	5203	PFDN4	prefoldin subunit 4	1.30613	0.022775	0.076324
241036_at	NA	NA	NA	0.739905	0.0201026	0.0731141		205362_s_at	5203	PFDN4	prefoldin subunit 4	1.21907	0.0360564	0.0916385
243636_s_at	NA	NA	NA	0.819099	0.0202379	0.0732417		239725_at	80055	PGAP1	post-GPI attachment to proteins 1	1.48424	0.0158566	0.0698189
241797_at	NA	NA	NA	0.62182	0.0205506	0.0737873		41858_at	27315	PGAP2	post-GPI attachment to proteins 2	1.32129	0.0192221	0.0719935
243178_at	NA	NA	NA	0.825703	0.0206051	0.0738194		228554_at	5241	PGR	progesterone receptor	1.91742	0.0021077	0.053245
214696_at	NA	NA	NA	0.668502	0.0211963	0.0748247		229876_at	5255	PHKA1	phosphorylase kinase, alpha 1 (muscle)	1.38227	0.00466161	0.0550484
206163_at	NA	NA	NA	0.815195	0.0212246	0.0748247		230434_at	493911	PHOSPHO2	phosphatase, orphan 2	1.22907	0.0319517	0.0876352
232288_at	NA	NA	NA	0.741212	0.0215223	0.0748928		229947_at	51050	PI15	peptidase inhibitor 15	1.97693	0.0125841	0.0670101
242759_at	NA	NA	NA	0.768421	0.0226093	0.0761709		213239_at	10464	PIBF1	progesterone immunomodulatory binding factor 1	1.27284	0.00691796	0.0607228
206093_x_at	NA	NA	NA	0.620753	0.023419	0.0772693		228100_at	128344	PIFO	primary cilia formation	1.29131	0.00881974	0.0627744
230413_s_at	NA	NA	NA	0.726007	0.0234948	0.0772693		204572_s_at	5303	PIN4	peptidylprolyl cis/trans isomerase, NIMA-interacting 4	1.2815	0.0323346	0.0878608
243584_at	NA	NA	NA	0.539846	0.0237434	0.077687		231120_x_at	5570	PKIB	protein kinase (cAMP-dependent, catalytic) inhibitor beta	1.87542	0.00557616	0.0561192
233713_at	NA	NA	NA	0.619622	0.0239607	0.0781209		223551_at	5570	PKIB	protein kinase (cAMP-dependent, catalytic) inhibitor beta	1.98499	0.0094351	0.0631785
234032_at	NA	NA	NA	0.589315	0.0243684	0.0787749		207717_s_at	5318	PKP2	plakophilin 2	1.39476	0.0141612	0.0687976
241391_at	NA	NA	NA	0.736199	0.0245182	0.0790107		214745_at	23007	PLCH1	phospholipase C, eta 1	1.36749	0.00559293	0.0561192
242664_at	NA	NA	NA	0.695415	0.0247519	0.079363		229245_at	22874	PLEKHA6	pleckstrin homology domain containing, family A member 6	1.27172	0.0156036	0.069242
232459_at	NA	NA	NA	0.724012	0.0252601	0.0800891		218640_s_at	79666	PLEKHF2	pleckstrin homology domain containing, family F (with FYVE domain) member 2	1.447	0.011131	0.0642817
239301_at	NA	NA	NA	0.725703	0.0252036	0.0800891		227246_at	5356	PLRG1	pleiotropic regulator 1	1.28092	0.0242951	0.0786872
228180_at	NA	NA	NA	0.628217	0.0253345	0.0801464		205190_at	5357	PLS1	plastin 1	1.59974	0.00809273	0.0618062
213451_x_at	NA	NA	NA	0.621249	0.0254632	0.0803349		227995_at	84898	PLXDC2	plexin domain containing 2	1.20025	0.0111261	0.0642817
202759_s_at	NA	NA	NA	0.641678	0.025577	0.0805945		204286_s_at	5366	PMAIP1	phorbol-12-myristate-13-acetate-induced protein 1	1.46677	0.00497985	0.0550484
1559436_x_at	NA	NA	NA	0.813256	0.0266683	0.0818578		1557331_at	84172	POLR1B	polymerase (RNA) I polypeptide B, 128kDa	1.37581	0.0306492	0.0859877
222288_at	NA	NA	NA	0.721105	0.0270815	0.0821486		218866_s_at	51728	POLR3K	polymerase (RNA) III (DNA directed) polypeptide K, 12.3 kDa	1.26322	0.0357661	0.0914721
237441_at	NA	NA	NA	0.726869	0.027572	0.0830458		1556285_s_at	27068	PPA2	pyrophosphatase (inorganic) 2	1.27914	0.026798	0.0820668
232210_at	NA	NA	NA	0.676018	0.0275959	0.0830519		212686_at	57460	PPM1H	protein phosphatase, Mg2+/Mn2+ dependent, 1H	1.49737	0.000706258	0.0491725
240499_at	NA	NA	NA	0.724018	0.0277009	0.0831701		238441_at	5563	PRKAA2	protein kinase, AMP-activated, alpha 2 catalytic subunit	1.2042	0.0433062	0.099556
1564378_a_at	NA	NA	NA	0.534256	0.028367	0.0838608		227629_at	5618	PRLR	prolactin receptor	1.36985	0.00556248	0.0561192
1559156_at	NA	NA	NA	0.691579	0.0288949	0.0843012		230051_at	254427	PROSER2	proline and serine rich 2	1.27736	0.0150313	0.069242
233473_x_at	NA	NA	NA	0.807438	0.0292357	0.084764		219127_at	79170	PRR15L	proline rich 15-like	1.67114	0.0197436	0.0726904
242343_x_at	NA	NA	NA	0.543892	0.0293225	0.0847754		220014_at	51334	PRR16	proline rich 16	1.23769	0.0405477	0.0963928
237963_x_at	NA	NA	NA	0.709219	0.0295004	0.0850495		208165_s_at	10279	PRSS16	protease, serine, 16 (thymus)	1.37059	0.00480068	0.0550484
235008_at	NA	NA	NA	0.793092	0.0295484	0.0850625		230300_at	5686	PSMA5	proteasome (prosome, macropain) subunit, alpha type, 5	1.32095	0.0234326	0.0772693
220987_s_at	NA	NA	NA	0.818849	0.0300652	0.0854382		230129_at	118672	PSTK	phosphoseryl-tRNA kinase	1.40599	0.0123435	0.0666018
236901_at	NA	NA	NA	0.600467	0.0301898	0.0855243		215172_at	26095	PTPN20	protein tyrosine phosphatase, non-receptor type 20	1.60877	0.00955941	0.0631785
216333_x_at	NA	NA	NA	0.642966	0.0302166	0.0855243		236935_at	5775	PTPN4	protein tyrosine phosphatase, non-receptor type 4 (megakaryocyte)	1.31197	0.0286184	0.0840975
239409_at	NA	NA	NA	0.777699	0.0304214	0.0856774		228708_at	5874	RAB27B	RAB27B, member RAS oncogene family	1.88923	0.00101283	0.0509321
240478_at	NA	NA	NA	0.783723	0.0305086	0.0857341		219412_at	23682	RAB38	RAB38, member RAS oncogene family	1.6568	0.011387	0.0646827
241940_at	NA	NA	NA	0.784207	0.0305611	0.0857876		223471_at	117177	RAB3IP	RAB3A interacting protein	1.35975	0.0142497	0.0687976
1569608_x_at	NA	NA	NA	0.776219	0.0319689	0.0876352		225064_at	9135	RABEP1	rabaptin, RAB GTPase binding effector protein 1	1.30668	0.0141219	0.0687976
242181_at	NA	NA	NA	0.677204	0.0323518	0.0878608		231002_s_at	9135	RABEP1	rabaptin, RAB GTPase binding effector protein 1	1.28252	0.0338669	0.0896108
215204_at	NA	NA	NA	0.735	0.0322813	0.0878608		1560081_at	100505648	RAD51-AS1	RAD51 antisense RNA 1 (head to head)	1.24321	0.00542537	0.0560831
238558_at	NA	NA	NA	0.758973	0.0323813	0.0878608		204199_at	9649	RALGPS1	Ral GEF with PH domain and SH3 binding motif 1	1.37401	0.0245329	0.0790107
233393_at	NA	NA	NA	0.708624	0.0325852	0.0880871		235144_at	158158	RASEF	RAS and EF-hand domain containing	1.87194	0.00593789	0.0572081
217152_at	NA	NA	NA	0.794688	0.0328193	0.0884862		238755_at	644943	RASSF10	Ras association (RalGDS/AF-6) domain family (N-terminal) member 10	1.41183	0.0408775	0.0968888
213620_s_at	NA	NA	NA	0.710086	0.0329773	0.0886506		229147_at	166824	RASSF6	Ras association (RalGDS/AF-6) domain family member 6	1.3468	0.0429347	0.0991008
241867_at	NA	NA	NA	0.778672	0.0329843	0.0886506		1552329_at	5930	RBBP6	retinoblastoma binding protein 6	1.23577	0.0185593	0.071387
237737_at	NA	NA	NA	0.604241	0.0332651	0.0889052		205296_at	5933	RBL1	retinoblastoma-like 1	1.27761	0.0364183	0.0919717
244511_at	NA	NA	NA	0.774959	0.0334406	0.0889428		228812_at	5966	REL	v-rel avian reticuloendotheliosis viral oncogene homolog	1.26466	0.0367907	0.0923344
243216_x_at	NA	NA	NA	0.806686	0.033743	0.0895145		227758_at	85004	RERG	RAS-like, estrogen-regulated, growth inhibitor	1.22776	0.000706162	0.0491725
241965_at	NA	NA	NA	0.721669	0.0339812	0.089867		222629_at	51455	REV1	REV1, polymerase (DNA directed)	1.2134	0.0213843	0.0748928
230599_at	NA	NA	NA	0.693327	0.0341186	0.0899396		239142_at	317671	RFESD	Rieske (Fe-S) domain containing	1.39369	0.00785968	0.0617191
223499_at	NA	NA	NA	0.7039	0.0345699	0.0904422		214409_at	10737	RFPL3S	RFPL3 antisense	1.42229	0.00714737	0.0608567
239946_at	NA	NA	NA	0.667797	0.0346501	0.0904443		227196_at	85415	RHPN2	rhophilin, Rho GTPase binding protein 2	1.44628	0.0164876	0.0703859
1555854_at	NA	NA	NA	0.559893	0.034882	0.0905783		222663_at	55781	RIOK2	RIO kinase 2	1.30188	0.0093717	0.0631785
1558444_at	NA	NA	NA	0.689553	0.0356148	0.0914127		221215_s_at	54101	RIPK4	receptor-interacting serine-threonine kinase 4	1.54266	0.0348383	0.0905783
229949_at	NA	NA	NA	0.786381	0.0356026	0.0914127		219263_at	79589	RNF128	ring finger protein 128, E3 ubiquitin protein ligase	1.32287	0.0101493	0.0632285
235756_at	NA	NA	NA	0.726819	0.0358141	0.0914721		242033_at	285671	RNF180	ring finger protein 180	1.28465	0.0260711	0.0810533
231057_at	NA	NA	NA	0.805019	0.035841	0.0914721		235153_at	138065	RNF183	ring finger protein 183	1.72423	0.0391798	0.0951117
217730_at	NA	NA	NA	0.818496	0.0359235	0.0914899		218704_at	54894	RNF43	ring finger protein 43	1.56769	0.0156418	0.069242
233270_x_at	NA	NA	NA	0.825384	0.0360497	0.0916385		231535_x_at	54763	ROPN1	rhophilin associated tail protein 1	1.78847	0.0120443	0.0659505
232628_at	NA	NA	NA	0.774428	0.0360988	0.091677		224191_x_at	54763	ROPN1	rhophilin associated tail protein 1	1.5892	0.0217881	0.0750266
236961_at	NA	NA	NA	0.8035	0.0370237	0.0927372		228806_at	6097	RORC	RAR-related orphan receptor C	1.68054	0.00180604	0.053245
239845_at	NA	NA	NA	0.739596	0.0372963	0.0931918		209507_at	6119	RPA3	replication protein A3, 14kDa	1.37386	0.000793772	0.0491725
242337_at	NA	NA	NA	0.794678	0.0379387	0.0939711		213959_s_at	23322	RPGRIP1L	RPGRIP1-like	1.29531	0.0292122	0.0847437
232473_at	NA	NA	NA	0.821554	0.0385989	0.0945991		217266_at	6138	RPL15	ribosomal protein L15	1.23405	0.0132144	0.0679487
242407_at	NA	NA	NA	0.725462	0.0389354	0.0948218		225541_at	200916	RPL22L1	ribosomal protein L22-like 1	1.41037	0.000656229	0.0491725
217643_x_at	NA	NA	NA	0.811637	0.0397015	0.0955621		221593_s_at	6160	RPL31	ribosomal protein L31	1.34477	0.0120779	0.065962
242068_at	NA	NA	NA	0.641955	0.0398821	0.0957961		1556063_s_at	10556	RPP30	ribonuclease P/MRP 30kDa subunit	1.28343	0.013326	0.0679896
242743_at	NA	NA	NA	0.749236	0.0401097	0.0960695		238824_at	6235	RPS29	ribosomal protein S29	1.31705	0.0250581	0.0798943
242403_at	NA	NA	NA	0.725527	0.0407086	0.0965899		228503_at	27330	RPS6KA6	ribosomal protein S6 kinase, 90kDa, polypeptide 6	1.36209	0.00215988	0.053245
241916_at	NA	NA	NA	0.797827	0.041347	0.0974083		200082_s_at	6201	RPS7	ribosomal protein S7	1.21916	0.0329098	0.0886506
244061_at	NA	NA	NA	0.767518	0.0421521	0.0981819		219037_at	51018	RRP15	ribosomal RNA processing 15 homolog (S. cerevisiae)	1.32929	0.0132006	0.0679487
222161_at	10003	NAALAD2	N-acetylated alpha-linked acidic dipeptidase 2	0.550882	0.019357	0.0719935		204268_at	6273	S100A2	S100 calcium binding protein A2	1.52084	0.0161981	0.0699566
242918_at	4678	NASP	nuclear autoantigenic sperm protein (histone-binding)	0.723289	0.00967872	0.0631785		238673_at	401474	SAMD12	sterile alpha motif domain containing 12	1.36323	0.0419797	0.0979587
224772_at	89796	NAV1	neuron navigator 1	0.669421	0.000167514	0.045966		229402_at	148418	SAMD13	sterile alpha motif domain containing 13	1.43353	0.0128946	0.0674699
212843_at	4684	NCAM1	neural cell adhesion molecule 1	0.579513	0.00437593	0.0550484		228653_at	389432	SAMD5	sterile alpha motif domain containing 5	1.28782	0.0351933	0.091048
225355_at	54492	NEURL1B	neuralized E3 ubiquitin protein ligase 1B	0.60356	0.002369	0.053245		241365_at	6304	SATB1	SATB homeobox 1	1.3197	0.0310754	0.0863783
211105_s_at	4772	NFATC1	nuclear factor of activated T-cells, cytoplasmic, calcineurin-dependent 1	0.805753	0.0027771	0.053245		212425_at	9522	SCAMP1	secretory carrier membrane protein 1	1.21785	0.00404325	0.0550484
226991_at	4773	NFATC2	nuclear factor of activated T-cells, cytoplasmic, calcineurin-dependent 2	0.801406	0.0180111	0.0709976		1552978_a_at	9522	SCAMP1	secretory carrier membrane protein 1	1.39304	0.0362274	0.0918667
226895_at	4782	NFIC	nuclear factor I/C (CCAAT-binding transcription factor)	0.711995	0.00256481	0.053245		206799_at	10647	SCGB1D2	secretoglobin, family 1D, member 2	1.7854	0.0153609	0.069242
226377_at	4782	NFIC	nuclear factor I/C (CCAAT-binding transcription factor)	0.627234	0.0213022	0.0748697		205979_at	4246	SCGB2A1	secretoglobin, family 2A, member 1	1.73384	0.0215283	0.0748928
213298_at	4782	NFIC	nuclear factor I/C (CCAAT-binding transcription factor)	0.69412	0.0263108	0.081299		206378_at	4250	SCGB2A2	secretoglobin, family 2A, member 2	1.6825	0.00733508	0.0613332
204114_at	22795	NID2	nidogen 2 (osteonidogen)	0.662218	0.0179356	0.0709976		230378_at	92304	SCGB3A1	secretoglobin, family 3A, member 1	1.58881	0.0110625	0.064262
1557737_s_at	4820	NKTR	natural killer cell triggering receptor	0.797393	0.027056	0.0821486		229057_at	6326	SCN2A	sodium channel, voltage gated, type II alpha subunit	2.01928	0.0103772	0.0632285
1552712_a_at	23057	NMNAT2	nicotinamide nucleotide adenylyltransferase 2	0.625611	0.00363648	0.0542995		203453_at	6337	SCNN1A	sodium channel, non voltage gated 1 alpha subunit	1.44055	0.0139488	0.068673
205005_s_at	9397	NMT2	N-myristoyltransferase 2	0.762951	0.035264	0.091048		205607_s_at	57147	SCYL3	SCY1-like 3 (S. cerevisiae)	1.4286	0.000471282	0.0491725
202237_at	4837	NNMT	nicotinamide N-methyltransferase	0.683368	0.0271684	0.0822657		241356_at	93517	SDR42E1	short chain dehydrogenase/reductase family 42E, member 1	1.30151	0.0361827	0.0918445
202238_s_at	4837	NNMT	nicotinamide N-methyltransferase	0.668401	0.0283382	0.0838608		206941_x_at	9723	SEMA3E	sema domain, immunoglobulin domain (Ig), short basic domain, secreted, (semaphorin) 3E	1.45295	0.0231043	0.0767757
203238_s_at	4854	NOTCH3	notch 3	0.762393	0.00839561	0.0622967		231669_at	6414	SEPP1	selenoprotein P, plasma, 1	1.24701	0.00275195	0.053245
205247_at	4855	NOTCH4	notch 4	0.666909	0.0123183	0.0665646		235516_at	51091	SEPSECS	Sep (O-phosphoserine) tRNA:Sec (selenocysteine) tRNA synthase	1.30208	0.0105817	0.0632285
32625_at	4881	NPR1	natriuretic peptide receptor 1	0.605668	0.0127005	0.0670695		227982_at	51091	SEPSECS	Sep (O-phosphoserine) tRNA:Sec (selenocysteine) tRNA synthase	1.25973	0.0190987	0.0719935
219054_at	4883	NPR3	natriuretic peptide receptor 3	0.369218	0.00634631	0.0580379		235475_at	27230	SERP1	stress-associated endoplasmic reticulum protein 1	1.23904	0.00399022	0.0550484
209750_at	9975	NR1D2	nuclear receptor subfamily 1, group D, member 2	0.627836	0.0028084	0.053245		205352_at	5274	SERPINI1	serpin peptidase inhibitor, clade I (neuroserpin), member 1	1.3962	0.0229905	0.0766945
215073_s_at	7026	NR2F2	nuclear receptor subfamily 2, group F, member 2	0.704707	0.0280907	0.0835927		235337_at	56256	SERTAD4	SERTA domain containing 4	1.5881	8.12e-05	0.0444162
210174_at	2494	NR5A2	nuclear receptor subfamily 5, group A, member 2	0.645699	0.0184936	0.071387		233907_s_at	56256	SERTAD4	SERTA domain containing 4	1.58427	0.00309067	0.053245
218625_at	51299	NRN1	neuritin 1	0.530959	0.00201221	0.053245		230660_at	56256	SERTAD4	SERTA domain containing 4	1.6128	0.00510971	0.0550484
212298_at	8829	NRP1	neuropilin 1	0.679092	0.00148218	0.0515186		235338_s_at	83852	SETDB2	SET domain, bifurcated 2	1.26475	0.0212371	0.0748247
222877_at	8828	NRP2	neuropilin 2	0.755909	0.0278288	0.0833422		235339_at	83852	SETDB2	SET domain, bifurcated 2	1.30136	0.0300391	0.0854382
222020_s_at	50863	NTM	neurotrimin	0.747921	0.0181737	0.0712103		238684_at	83852	SETDB2	SET domain, bifurcated 2	1.31883	0.0348874	0.0905783
227566_at	50863	NTM	neurotrimin	0.600189	0.0395872	0.0954666		230165_at	151246	SGOL2	shugoshin-like 2 (S. pombe)	1.4441	0.0402347	0.0961244
204589_at	9891	NUAK1	NUAK family, SNF1-like kinase, 1	0.789286	0.00332869	0.053245		214779_s_at	27352	SGSM3	small G protein signaling modulator 3	1.30378	0.00109133	0.0509321
213131_at	10439	OLFM1	olfactomedin 1	0.664896	0.00216204	0.053245		243681_at	22941	SHANK2	SH3 and multiple ankyrin repeat domains 2	1.60779	0.00926027	0.0630712
205591_at	10439	OLFM1	olfactomedin 1	0.791852	0.0130204	0.0678913		213308_at	22941	SHANK2	SH3 and multiple ankyrin repeat domains 2	1.46455	0.0173188	0.0703937
217525_at	283298	OLFML1	olfactomedin-like 1	0.749074	0.0304812	0.0857341		213307_at	22941	SHANK2	SH3 and multiple ankyrin repeat domains 2	1.45825	0.0264201	0.0814458
229768_at	143503	OR51E1	olfactory receptor, family 51, subfamily E, member 1	0.648217	0.00301893	0.053245		228400_at	57619	SHROOM3	shroom family member 3	1.52737	0.00515048	0.0550848
1558426_x_at	80228	ORAI2	ORAI calcium release-activated calcium modulator 2	0.825927	0.00348655	0.053245		225548_at	57619	SHROOM3	shroom family member 3	1.4618	0.0315674	0.0872462
225626_at	55824	PAG1	phosphoprotein membrane anchor with glycosphingolipid microdomains 1	0.606942	0.00891605	0.0629958		220047_at	23409	SIRT4	sirtuin 4	1.31637	0.0238459	0.0779226
222725_s_at	54873	PALMD	palmdelphin	0.436987	0.010016	0.0632285		221010_s_at	23408	SIRT5	sirtuin 5	1.22489	0.0393202	0.0951438
218736_s_at	54873	PALMD	palmdelphin	0.651012	0.0169453	0.0703937		229796_at	51804	SIX4	SIX homeobox 4	1.48921	0.00191468	0.053245
224940_s_at	5069	PAPPA	pregnancy-associated plasma protein A, pappalysin 1	0.781426	0.0106348	0.063281		219874_at	84561	SLC12A8	solute carrier family 12, member 8	1.20636	0.0229874	0.0766945
204687_at	25849	PARM1	prostate androgen-regulated mucin-like protein 1	0.709547	0.002119	0.053245		209681_at	10560	SLC19A2	solute carrier family 19 (thiamine transporter), member 2	1.31563	0.00143607	0.0515186
225809_at	25849	PARM1	prostate androgen-regulated mucin-like protein 1	0.753128	0.0234999	0.0772693		225491_at	6506	SLC1A2	solute carrier family 1 (glial high affinity glutamate transporter), member 2	1.53002	0.00705476	0.0608567
228863_at	27253	PCDH17	protocadherin 17	0.694468	0.000502949	0.0491725		212810_s_at	6509	SLC1A4	solute carrier family 1 (glutamate/neutral amino acid transporter), member 4	1.32502	0.0286785	0.0840975
227289_at	27253	PCDH17	protocadherin 17	0.76566	0.00410104	0.0550484		203339_at	8604	SLC25A12	solute carrier family 25 (aspartate/glutamate carrier), member 12	1.40291	0.00329794	0.053245
219737_s_at	5101	PCDH9	protocadherin 9	0.46737	0.0223164	0.0759751		230307_at	100129794	SLC25A21-AS1	SLC25A21 antisense RNA 1	1.51686	0.0090428	0.0629958
238919_at	5101	PCDH9	protocadherin 9	0.633457	0.0344512	0.0902701		227012_at	55972	SLC25A40	solute carrier family 25, member 40	1.36837	0.0199674	0.0729692
208383_s_at	5105	PCK1	phosphoenolpyruvate carboxykinase 1 (soluble)	0.258175	0.00469832	0.0550484		239242_at	100303728	SLC25A5-AS1	SLC25A5 antisense RNA 1	1.31594	0.0148369	0.069242
237179_at	55251	PCMTD2	protein-L-isoaspartate (D-aspartate) O-methyltransferase domain containing 2	0.82287	0.00154221	0.0515186		243166_at	64924	SLC30A5	solute carrier family 30 (zinc transporter), member 5	1.30313	0.0394171	0.0952359
202465_at	5118	PCOLCE	procollagen C-endopeptidase enhancer	0.730994	0.0320513	0.0877094		229065_at	148641	SLC35F3	solute carrier family 35, member F3	1.39741	0.0259452	0.0810288
219295_s_at	26577	PCOLCE2	procollagen C-endopeptidase enhancer 2	0.407207	0.0223643	0.0759751		224579_at	81539	SLC38A1	solute carrier family 38, member 1	1.32115	0.00589827	0.0572081
205559_s_at	5125	PCSK5	proprotein convertase subtilisin/kexin type 5	0.612976	0.0100962	0.0632285		235299_at	84102	SLC41A2	solute carrier family 41 (magnesium transporter), member 2	1.25679	0.0415954	0.0975462
213652_at	5125	PCSK5	proprotein convertase subtilisin/kexin type 5	0.661466	0.0203501	0.0733882		228221_at	126969	SLC44A3	solute carrier family 44, member 3	1.42716	0.00199321	0.053245
203803_at	51449	PCYOX1	prenylcysteine oxidase 1	0.751861	0.0392912	0.0951438		223748_at	83959	SLC4A11	solute carrier family 4, sodium borate transporter, member 11	1.5195	0.00593745	0.0572081
202290_at	11333	PDAP1	PDGFA associated protein 1	0.787846	0.00844804	0.0622967		209921_at	23657	SLC7A11	solute carrier family 7 (anionic amino acid transporter light chain, xc- system), member 11	1.69293	0.00282526	0.053245
222380_s_at	10016	PDCD6	programmed cell death 6	0.67968	0.0406108	0.0964355		201349_at	9368	SLC9A3R1	solute carrier family 9, subfamily A (NHE3, cation proton antiporter 3), member 3 regulator 1	1.20142	0.0151725	0.069242
237248_at	50940	PDE11A	phosphodiesterase 11A	0.679303	0.018387	0.071387		207308_at	6579	SLCO1A2	solute carrier organic anion transporter family, member 1A2	2.16447	0.00817201	0.0618062
222317_at	5140	PDE3B	phosphodiesterase 3B, cGMP-inhibited	0.362404	0.00385097	0.0550484		217555_at	8243	SMC1A	structural maintenance of chromosomes 1A	1.20618	0.0225002	0.0760148
214582_at	5140	PDE3B	phosphodiesterase 3B, cGMP-inhibited	0.367767	0.00446234	0.0550484		236535_at	79677	SMC6	structural maintenance of chromosomes 6	1.223	0.0103586	0.0632285
204735_at	5141	PDE4A	phosphodiesterase 4A, cAMP-specific	0.781038	0.0142183	0.0687976		238697_at	399668	SMIM10L2A	small integral membrane protein 10 like 2A	1.3696	0.0241134	0.0783964
230109_at	27115	PDE7B	phosphodiesterase 7B	0.772533	0.0387337	0.0947085		238207_at	440957	SMIM4	small integral membrane protein 4	1.37518	0.00211038	0.053245
213228_at	8622	PDE8B	phosphodiesterase 8B	0.782798	0.0187464	0.0715831		213312_at	57150	SMIM8	small integral membrane protein 8	1.35944	0.0030033	0.053245
225207_at	5166	PDK4	pyruvate dehydrogenase kinase, isozyme 4	0.681345	0.0103275	0.0632285		229712_at	6619	SNAPC3	small nuclear RNA activating complex, polypeptide 3, 50kDa	1.48989	0.00696574	0.0608291
222492_at	8566	PDXK	pyridoxal (pyridoxine, vitamin B6) kinase	0.783403	0.00358231	0.0537589		228049_x_at	100507303	SNHG19	small nucleolar RNA host gene 19	1.37901	0.0173679	0.0705374
200787_s_at	8682	PEA15	phosphoprotein enriched in astrocytes 15	0.719726	0.0132516	0.0679487		202690_s_at	6632	SNRPD1	small nuclear ribonucleoprotein D1 polypeptide 16kDa	1.20951	0.00544343	0.0560831
228618_at	375033	PEAR1	platelet endothelial aggregation receptor 1	0.719356	0.00341668	0.053245		226438_at	6641	SNTB1	syntrophin, beta 1 (dystrophin-associated protein A1, 59kDa, basic component 1)	1.22525	0.00309694	0.053245
208981_at	5175	PECAM1	platelet/endothelial cell adhesion molecule 1	0.779404	0.0134898	0.0684293		201563_at	6652	SORD	sorbitol dehydrogenase	1.32479	0.0255953	0.0805945
223619_x_at	55825	PECR	peroxisomal trans-2-enoyl-CoA reductase	0.756231	0.0309933	0.0862907		230419_at	400618	SOX9-AS1	SOX9 antisense RNA 1	1.58473	0.00419564	0.0550484
230595_at	572558	PGM5-AS1	PGM5 antisense RNA 1	0.662426	0.0137175	0.0686122		205406_s_at	53340	SPA17	sperm autoantigenic protein 17	1.93786	0.000613219	0.0491725
204048_s_at	9749	PHACTR2	phosphatase and actin regulator 2	0.608291	0.00229878	0.053245		207724_s_at	6683	SPAST	spastin	1.41325	0.0221854	0.0757875
204049_s_at	9749	PHACTR2	phosphatase and actin regulator 2	0.702392	0.00910135	0.0629958		230763_at	128153	SPATA17	spermatogenesis associated 17	1.70822	0.00135336	0.0515186
225688_s_at	90102	PHLDB2	pleckstrin homology-like domain, family B, member 2	0.65489	0.00792638	0.0617191		1552716_at	79925	SPEF2	sperm flagellar 2	1.3706	0.0181512	0.0711764
219093_at	55022	PID1	phosphotyrosine interaction domain containing 1	0.684127	0.0310512	0.0863581		234995_at	152185	SPICE1	spindle and centriole associated protein 1	1.41833	0.00288923	0.053245
204369_at	5290	PIK3CA	phosphatidylinositol-4,5-bisphosphate 3-kinase, catalytic subunit alpha	0.803687	0.0279866	0.0834594		1554099_a_at	169981	SPIN3	spindlin family, member 3	1.3061	0.0401188	0.0960695
207469_s_at	8544	PIR	pirin (iron-binding nuclear protein)	0.747364	0.0196717	0.0725261		210715_s_at	10653	SPINT2	serine peptidase inhibitor, Kunitz type, 2	1.36022	0.0414897	0.097482
235110_at	11145	PLA2G16	phospholipase A2, group XVI	0.645727	0.0138273	0.0686122		204675_at	6715	SRD5A1	steroid-5-alpha-reductase, alpha polypeptide 1 (3-oxo-5 alpha-steroid delta 4-dehydrogenase alpha 1)	1.62341	0.00691013	0.0607228
209581_at	11145	PLA2G16	phospholipase A2, group XVI	0.54548	0.0205069	0.0737873		235390_at	285672	SREK1IP1	SREK1-interacting protein 1	1.26757	0.00187695	0.053245
227419_x_at	219348	PLAC9	placenta-specific 9	0.576595	0.0351585	0.091048		208800_at	6731	SRP72	signal recognition particle 72kDa	1.34586	0.0419053	0.0979587
209318_x_at	5325	PLAGL1	pleiomorphic adenoma gene-like 1	0.646722	0.0167979	0.0703937		225348_at	10772	SRSF10	serine/arginine-rich splicing factor 10	1.2423	0.0362031	0.0918506
205913_at	5346	PLIN1	perilipin 1	0.317513	0.0103994	0.0632285		238483_at	23635	SSBP2	single-stranded DNA binding protein 2	1.53093	0.0175506	0.0706783
202619_s_at	5352	PLOD2	procollagen-lysine, 2-oxoglutarate 5-dioxygenase 2	0.559	0.00537304	0.055659		203017_s_at	117178	SSX2IP	synovial sarcoma, X breakpoint 2 interacting protein	1.4507	0.0217814	0.0750266
232317_at	91584	PLXNA4	plexin A4	0.387974	0.00960547	0.0631785		221610_s_at	55620	STAP2	signal transducing adaptor family member 2	1.34212	0.0227948	0.0763406
38671_at	23129	PLXND1	plexin D1	0.77502	0.013944	0.068673		203439_s_at	8614	STC2	stanniocalcin 2	1.59167	0.0289707	0.0844546
222449_at	56937	PMEPA1	prostate transmembrane protein, androgen induced 1	0.620402	0.00294271	0.053245		203438_at	8614	STC2	stanniocalcin 2	1.5811	0.0429605	0.0991008
222450_at	56937	PMEPA1	prostate transmembrane protein, androgen induced 1	0.73772	0.0189125	0.0717305		223245_at	55342	STRBP	spermatid perinuclear RNA binding protein	1.29652	0.0223529	0.0759751
208510_s_at	5468	PPARG	peroxisome proliferator-activated receptor gamma	0.435454	0.021575	0.0750041		1555173_at	415117	STX19	syntaxin 19	1.37278	0.0165934	0.0703916
224927_at	170954	PPP1R18	protein phosphatase 1, regulatory subunit 18	0.796013	0.0158093	0.0696825		220030_at	55359	STYK1	serine/threonine/tyrosine kinase 1	1.48426	0.0211274	0.0747343
205478_at	5502	PPP1R1A	protein phosphatase 1, regulatory (inhibitor) subunit 1A	0.477527	0.0121771	0.0663194		233982_x_at	51657	STYXL1	serine/threonine/tyrosine interacting-like 1	1.23384	0.0132233	0.0679487
222351_at	5519	PPP2R1B	protein phosphatase 2, regulatory subunit A, beta	0.343252	0.00558212	0.0561192		208762_at	7341	SUMO1	small ubiquitin-like modifier 1	1.28938	0.0187111	0.0715831
228692_at	80243	PREX2	phosphatidylinositol-3,4,5-trisphosphate-dependent Rac exchange factor 2	0.776212	0.0201894	0.0731177		230005_at	258010	SVIP	small VCP/p97-interacting protein	1.54101	0.00247978	0.053245
214617_at	5551	PRF1	perforin 1 (pore forming protein)	0.692029	0.0265934	0.0817339		230006_s_at	258010	SVIP	small VCP/p97-interacting protein	1.64595	0.00292051	0.053245
226065_at	144165	PRICKLE1	prickle homolog 1 (Drosophila)	0.799324	0.0221115	0.0755855		206546_at	10388	SYCP2	synaptonemal complex protein 2	1.36281	0.0145217	0.0689354
203680_at	5577	PRKAR2B	protein kinase, cAMP-dependent, regulatory, type II, beta	0.473915	0.00257479	0.053245		235515_at	163183	SYNE4	spectrin repeat containing, nuclear envelope family member 4	1.26395	0.0102889	0.0632285
203650_at	10544	PROCR	protein C receptor, endothelial	0.804123	0.0259003	0.0810288		227703_s_at	94121	SYTL4	synaptotagmin-like 4	1.35415	0.00516691	0.0550848
229376_at	5629	PROX1	prospero homeobox 1	0.70545	0.0337825	0.0895349		225455_at	117143	TADA1	transcriptional adaptor 1	1.32262	0.0189684	0.0718335
47069_at	55615	PRR5	proline rich 5 (renal)	0.82057	0.0336081	0.0892626		206916_x_at	6898	TAT	tyrosine aminotransferase	1.22181	0.0155648	0.069242
242055_at	389362	PSMG4	proteasome (prosome, macropain) assembly chaperone 4	0.712863	0.0254949	0.0803854		213786_at	8887	TAX1BP1	Tax1 (human T-cell leukemia virus type I) binding protein 1	1.32067	0.0316298	0.0873499
215894_at	5729	PTGDR	prostaglandin D2 receptor (DP)	0.582622	0.010204	0.0632285		213913_s_at	23329	TBC1D30	TBC1 domain family, member 30	1.8138	0.00335521	0.053245
211748_x_at	5730	PTGDS	prostaglandin D2 synthase 21kDa (brain)	0.745627	0.0364533	0.0919837		212956_at	23158	TBC1D9	TBC1 domain family, member 9 (with GRAM domain)	1.2252	0.0287861	0.0840975
210375_at	5733	PTGER3	prostaglandin E receptor 3 (subtype EP3)	0.560012	0.00910532	0.0629958		234970_at	123036	TC2N	tandem C2 domains, nuclear	1.41994	0.0121928	0.0663194
210374_x_at	5733	PTGER3	prostaglandin E receptor 3 (subtype EP3)	0.754015	0.0159898	0.0698189		1553132_a_at	123036	TC2N	tandem C2 domains, nuclear	1.47712	0.0288814	0.0843012
210832_x_at	5733	PTGER3	prostaglandin E receptor 3 (subtype EP3)	0.746675	0.0340466	0.0899042		228606_at	255758	TCTEX1D2	Tctex1 domain containing 2	1.57216	0.00167188	0.0521991
209695_at	11156	PTP4A3	protein tyrosine phosphatase type IVA, member 3	0.696345	0.0073607	0.0613818		205486_at	10420	TESK2	testis-specific kinase 2	1.47309	0.0124306	0.0666785
244533_at	5784	PTPN14	protein tyrosine phosphatase, non-receptor type 14	0.774178	0.0170962	0.0703937		243198_at	374618	TEX9	testis expressed 9	1.5358	0.0252039	0.0800891
230250_at	5787	PTPRB	protein tyrosine phosphatase, receptor type, B	0.635885	0.00302475	0.053245		227642_at	29842	TFCP2L1	transcription factor CP2-like 1	1.60757	0.0127525	0.0670695
203329_at	5797	PTPRM	protein tyrosine phosphatase, receptor type, M	0.768042	0.0014767	0.0515186		230185_at	79725	THAP9	THAP domain containing 9	1.25299	0.0292608	0.0847672
1555579_s_at	5797	PTPRM	protein tyrosine phosphatase, receptor type, M	0.663433	0.0173999	0.0705591		222931_s_at	79896	THNSL1	threonine synthase-like 1 (S. cerevisiae)	1.37051	0.00621455	0.0576653
226571_s_at	5802	PTPRS	protein tyrosine phosphatase, receptor type, S	0.712739	0.0183801	0.071387		235971_at	92610	TIFA	TRAF-interacting protein with forkhead-associated domain	1.56167	0.00317065	0.053245
212013_at	7837	PXDN	peroxidasin	0.602308	0.00256382	0.053245		1553099_at	200765	TIGD1	tigger transposable element derived 1	1.28025	0.0318739	0.0876352
202990_at	5836	PYGL	phosphorylase, glycogen, liver	0.43359	0.0030213	0.053245		201822_at	10440	TIMM17A	translocase of inner mitochondrial membrane 17 homolog A (yeast)	1.2949	0.0205643	0.0737873
241938_at	9444	QKI	QKI, KH domain containing, RNA binding	0.65543	0.0047658	0.0550484		242928_at	23423	TMED3	transmembrane emp24 protein transport domain containing 3	1.4344	0.00767366	0.0616787
228540_at	9444	QKI	QKI, KH domain containing, RNA binding	0.807196	0.0139811	0.068673		225004_at	84336	TMEM101	transmembrane protein 101	1.28285	0.00944165	0.0631785
236154_at	9444	QKI	QKI, KH domain containing, RNA binding	0.77095	0.0329494	0.0886506		218930_s_at	54664	TMEM106B	transmembrane protein 106B	1.35078	0.0394918	0.0953264
217763_s_at	11031	RAB31	RAB31, member RAS oncogene family	0.806355	0.040571	0.0963928		227172_at	89894	TMEM116	transmembrane protein 116	1.25793	0.00811546	0.0618062
232500_at	57186	RALGAPA2	Ral GTPase activating protein, alpha subunit 2 (catalytic)	0.659632	0.011096	0.0642817		225822_at	128218	TMEM125	transmembrane protein 125	1.67924	0.00218336	0.053245
239660_at	57186	RALGAPA2	Ral GTPase activating protein, alpha subunit 2 (catalytic)	0.747423	0.0195193	0.0722766		229623_at	441027	TMEM150C	transmembrane protein 150C	1.29828	0.00601089	0.0572081
204681_s_at	9771	RAPGEF5	Rap guanine nucleotide exchange factor (GEF) 5	0.788268	0.00237568	0.053245		235406_x_at	100505894	TMEM161B-AS1	TMEM161B antisense RNA 1	1.23352	0.0360658	0.0916385
209496_at	5919	RARRES2	retinoic acid receptor responder (tazarotene induced) 2	0.565303	0.0151394	0.069242		241035_s_at	100505894	TMEM161B-AS1	TMEM161B antisense RNA 1	1.49549	0.0407136	0.0965899
220027_s_at	54922	RASIP1	Ras interacting protein 1	0.72683	0.00310605	0.053245		230657_at	55858	TMEM165	transmembrane protein 165	1.22232	0.0435012	0.0998696
203185_at	9770	RASSF2	Ras association (RalGDS/AF-6) domain family member 2	0.736629	0.0405643	0.0963928		234726_s_at	64418	TMEM168	transmembrane protein 168	1.29683	0.0365684	0.0921236
207266_x_at	5937	RBMS1	RNA binding motif, single stranded interacting protein 1	0.735925	0.0026488	0.053245		228255_at	65062	TMEM237	transmembrane protein 237	1.45447	0.000279734	0.0491725
209868_s_at	5937	RBMS1	RNA binding motif, single stranded interacting protein 1	0.73774	0.0025866	0.053245		213246_at	26175	TMEM251	transmembrane protein 251	1.24087	0.00294239	0.053245
238447_at	27303	RBMS3	RNA binding motif, single stranded interacting protein 3	0.695251	0.00848071	0.0622967		224879_at	90871	TMEM261	transmembrane protein 261	1.2123	0.014439	0.0687976
241789_at	27303	RBMS3	RNA binding motif, single stranded interacting protein 3	0.761488	0.0223739	0.0759751		213285_at	161291	TMEM30B	transmembrane protein 30B	1.36169	0.00987441	0.0632285
219140_s_at	5950	RBP4	retinol binding protein 4, plasma	0.263144	0.00428544	0.0550484		227936_at	137695	TMEM68	transmembrane protein 68	1.29797	0.0183017	0.0713294
228802_at	348093	RBPMS2	RNA binding protein with multiple splicing 2	0.61538	0.00977627	0.0632285		226483_at	137695	TMEM68	transmembrane protein 68	1.27913	0.0212693	0.0748247
203498_at	10231	RCAN2	regulator of calcineurin 2	0.827749	0.0124828	0.0667139		1559132_at	283232	TMEM80	transmembrane protein 80	1.29475	0.0256085	0.0805945
212398_at	5962	RDX	radixin	0.675295	0.0155137	0.069242		226553_at	7113	TMPRSS2	transmembrane protease, serine 2	1.4185	0.0114478	0.0646827
212646_at	23180	RFTN1	raftlin, lipid raft linker 1	0.47927	0.00462882	0.0550484		223949_at	64699	TMPRSS3	transmembrane protease, serine 3	1.31	0.0279125	0.0834203
223691_at	26166	RGS22	regulator of G-protein signaling 22	0.821513	0.0316668	0.0874051		229242_at	9966	TNFSF15	tumor necrosis factor (ligand) superfamily, member 15	1.47745	0.0379358	0.0939711
209071_s_at	8490	RGS5	regulator of G-protein signaling 5	0.580201	0.00579234	0.0567924		213107_at	23043	TNIK	TRAF2 and NCK interacting kinase	1.40179	0.00864323	0.0626489
218353_at	8490	RGS5	regulator of G-protein signaling 5	0.733805	0.00770267	0.0616787		241858_at	51086	TNNI3K	TNNI3 interacting kinase	1.2575	0.00908634	0.0629958
212099_at	388	RHOB	ras homolog family member B	0.818114	0.00871738	0.0627744		204485_s_at	10040	TOM1L1	target of myb1 (chicken)-like 1	1.51402	0.00928418	0.0630819
202975_s_at	22836	RHOBTB3	Rho-related BTB domain containing 3	0.585218	0.027049	0.0821486		215108_x_at	27324	TOX3	TOX high mobility group box family member 3	2.28088	0.00887801	0.0629246
202976_s_at	22836	RHOBTB3	Rho-related BTB domain containing 3	0.64612	0.0327065	0.0882749		214774_x_at	27324	TOX3	TOX high mobility group box family member 3	2.07886	0.0325751	0.0880871
238906_s_at	57381	RHOJ	ras homolog family member J	0.809838	0.034303	0.090205		216623_x_at	27324	TOX3	TOX high mobility group box family member 3	1.95328	0.0391451	0.0951088
212119_at	23433	RHOQ	ras homolog family member Q	0.726241	0.0119398	0.0658015		220403_s_at	63970	TP53AIP1	tumor protein p53 regulated apoptosis inducing protein 1	1.31849	0.0287696	0.0840975
214449_s_at	23433	RHOQ	ras homolog family member Q	0.671135	0.0137308	0.0686122		210241_s_at	11257	TP53TG1	TP53 target 1 (non-protein coding)	1.23025	0.00418412	0.0550484
225999_at	57494	RIMKLB	ribosomal modification protein rimK-like family member B	0.808549	0.00957754	0.0631785		210886_x_at	11257	TP53TG1	TP53 target 1 (non-protein coding)	1.21862	0.0104245	0.0632285
226028_at	54538	ROBO4	roundabout, axon guidance receptor, homolog 4 (Drosophila)	0.566657	0.00503688	0.0550484		209917_s_at	11257	TP53TG1	TP53 target 1 (non-protein coding)	1.21858	0.0184424	0.071387
212912_at	6196	RPS6KA2	ribosomal protein S6 kinase, 90kDa, polypeptide 2	0.713118	0.0222831	0.0759186		209863_s_at	8626	TP63	tumor protein p63	1.33158	0.0369224	0.0925741
212647_at	6237	RRAS	related RAS viral (r-ras) oncogene homolog	0.727049	0.00771469	0.0616787		239903_at	7162	TPBG	trophoblast glycoprotein	1.30718	0.0376585	0.0936398
219957_at	55680	RUFY2	RUN and FYVE domain containing 2	0.736245	0.0218328	0.0750266		201691_s_at	7163	TPD52	tumor protein D52	1.37252	0.0232075	0.0768904
215321_at	154661	RUNDC3B	RUN domain containing 3B	0.758583	0.00130727	0.0515186		203786_s_at	7164	TPD52L1	tumor protein D52-like 1	1.31403	0.0302977	0.0855322
205529_s_at	862	RUNX1T1	runt-related transcription factor 1; translocated to, 1 (cyclin D-related)	0.642712	0.00161903	0.0517818		206117_at	7168	TPM1	tropomyosin 1 (alpha)	1.20572	0.0200285	0.0730113
205528_s_at	862	RUNX1T1	runt-related transcription factor 1; translocated to, 1 (cyclin D-related)	0.676739	0.016733	0.0703916		219030_at	51002	TPRKB	TP53RK binding protein	1.30547	0.0100986	0.0632285
202449_s_at	6256	RXRA	retinoid X receptor, alpha	0.761374	0.012989	0.0678255		235688_s_at	9618	TRAF4	TNF receptor-associated factor 4	1.29106	0.00756983	0.0616787
200872_at	6281	S100A10	S100 calcium binding protein A10	0.692508	0.0413399	0.0974083		244334_at	133022	TRAM1L1	translocation associated membrane protein 1-like 1	1.41356	0.0118993	0.0658015
202917_s_at	6279	S100A8	S100 calcium binding protein A8	0.551687	0.0378284	0.0939232		204985_s_at	79090	TRAPPC6A	trafficking protein particle complex 6A	1.20878	0.0319899	0.0876352
203535_at	6280	S100A9	S100 calcium binding protein A9	0.716927	0.0429638	0.0991008		202342_s_at	23321	TRIM2	tripartite motif containing 2	1.34854	0.0284806	0.0840975
209686_at	6285	S100B	S100 calcium binding protein B	0.647278	0.0217182	0.0750266		219736_at	55521	TRIM36	tripartite motif containing 36	1.81179	0.0270589	0.0821486
229871_at	55095	SAMD4B	sterile alpha motif domain containing 4B	0.56595	0.000383674	0.0491725		1554001_at	4591	TRIM37	tripartite motif containing 37	1.41357	0.00270622	0.053245
234987_at	25939	SAMHD1	SAM domain and HD domain 1	0.728874	0.0174284	0.0705591		242056_at	80263	TRIM45	tripartite motif containing 45	1.48864	0.00473217	0.0550484
41644_at	23328	SASH1	SAM and SH3 domain containing 1	0.760232	0.00304649	0.053245		242442_x_at	93587	TRMT10A	tRNA methyltransferase 10 homolog A (S. cerevisiae)	1.25966	0.0346278	0.0904443
206995_x_at	8578	SCARF1	scavenger receptor class F, member 1	0.729808	0.0190189	0.0718335		223267_at	54931	TRMT10C	tRNA methyltransferase 10 homolog C (S. cerevisiae)	1.26544	0.0128398	0.0672744
200832_s_at	6319	SCD	stearoyl-CoA desaturase (delta-9-desaturase)	0.31095	0.00730643	0.0611936		219299_at	55039	TRMT12	tRNA methyltransferase 12 homolog (S. cerevisiae)	1.31954	0.00772187	0.0616787
1552365_at	85477	SCIN	scinderin	0.614017	0.0355119	0.0913652		233970_s_at	51605	TRMT6	tRNA methyltransferase 6	1.29309	0.0301794	0.0855243
210432_s_at	6328	SCN3A	sodium channel, voltage gated, type III alpha subunit	0.49632	0.0150715	0.069242		222800_at	54952	TRNAU1AP	tRNA selenocysteine 1 associated protein 1	1.23958	0.0143569	0.0687976
222717_at	8436	SDPR	serum deprivation response	0.525746	0.00119088	0.0512109		226339_at	142940	TRUB1	TruB pseudouridine (psi) synthase family member 1	1.23601	0.0343206	0.090205
202082_s_at	6397	SEC14L1	SEC14-like 1 (S. cerevisiae)	0.559251	0.00238471	0.053245		235315_at	8848	TSC22D1	TSC22 domain family, member 1	1.31771	0.0174785	0.0706783
202083_s_at	6397	SEC14L1	SEC14-like 1 (S. cerevisiae)	0.736253	0.0126738	0.0670695		232734_at	64927	TTC23	tetratricopeptide repeat domain 23	1.38272	0.0182378	0.0712433
219689_at	56920	SEMA3G	sema domain, immunoglobulin domain (Ig), short basic domain, secreted, (semaphorin) 3G	0.533168	0.00489046	0.0550484		1557003_at	153657	TTC23L	tetratricopeptide repeat domain 23-like	1.28606	0.00977368	0.0632285
230071_at	55752	SEPT11	septin 11	0.722838	0.00394964	0.0550484		219421_at	23548	TTC33	tetratricopeptide repeat domain 33	1.27664	0.0287668	0.0840975
214298_x_at	23157	SEPT6	septin 6	0.805469	0.0340114	0.0899004		210652_s_at	22996	TTC39A	tetratricopeptide repeat domain 39A	1.5437	0.010777	0.0636486
221473_x_at	10955	SERINC3	serine incorporator 3	0.7327	0.00106202	0.0509321		243007_at	91875	TTC5	tetratricopeptide repeat domain 5	1.21235	0.0220094	0.0753877
211769_x_at	10955	SERINC3	serine incorporator 3	0.825337	0.00649415	0.058586		211337_s_at	27229	TUBGCP4	tubulin, gamma complex associated protein 4	1.23564	0.0404309	0.0963533
1556950_s_at	5269	SERPINB6	serpin peptidase inhibitor, clade B (ovalbumin), member 6	0.750586	0.0262907	0.0812918		205807_s_at	7286	TUFT1	tuftelin 1	1.49584	0.00286733	0.053245
209723_at	5272	SERPINB9	serpin peptidase inhibitor, clade B (ovalbumin), member 9	0.684367	0.00515914	0.0550848		209227_at	7991	TUSC3	tumor suppressor candidate 3	1.40184	0.033517	0.0890998
226763_at	91404	SESTD1	SEC14 and spectrin domains 1	0.677	0.00997138	0.0632285		216609_at	7295	TXN	thioredoxin	1.4408	0.0187526	0.0715831
205933_at	26040	SETBP1	SET binding protein 1	0.753201	0.00410985	0.0550484		235181_at	129450	TYW5	tRNA-yW synthesizing protein 5	1.23485	0.00250658	0.053245
1554168_a_at	30011	SH3KBP1	SH3-domain kinase binding protein 1	0.718274	0.00743307	0.0613818		229248_at	51377	UCHL5	ubiquitin carboxyl-terminal hydrolase L5	1.24052	0.0180251	0.0709976
227923_at	85358	SHANK3	SH3 and multiple ankyrin repeat domains 3	0.634862	0.00518597	0.055173		235749_at	55757	UGGT2	UDP-glucose glycoprotein glucosyltransferase 2	1.25343	0.0262177	0.0812131
228347_at	6495	SIX1	SIX homeobox 1	0.654737	0.0387731	0.0947085		231008_at	222643	UNC5CL	unc-5 homolog C (C. elegans)-like	1.27717	0.00901265	0.0629958
241866_at	9194	SLC16A7	solute carrier family 16 (monocarboxylate transporter), member 7	0.4782	0.00347088	0.053245		229672_at	55245	UQCC1	ubiquinol-cytochrome c reductase complex assembly factor 1	1.22215	0.0170898	0.0703937
241925_x_at	9194	SLC16A7	solute carrier family 16 (monocarboxylate transporter), member 7	0.639919	0.00353889	0.0534207		1562738_a_at	100130855	USP3-AS1	USP3 antisense RNA 1	1.2388	0.036721	0.0922919
207057_at	9194	SLC16A7	solute carrier family 16 (monocarboxylate transporter), member 7	0.389854	0.00611055	0.0574809		237439_at	124739	USP43	ubiquitin specific peptidase 43	1.34911	0.027004	0.0821486
230003_at	9194	SLC16A7	solute carrier family 16 (monocarboxylate transporter), member 7	0.555282	0.0131563	0.0679487		228050_at	84135	UTP15	UTP15, U3 small nucleolar ribonucleoprotein, homolog (S. cerevisiae)	1.24377	0.00551239	0.0561138
239345_at	80704	SLC19A3	solute carrier family 19 (thiamine transporter), member 3	0.415455	0.0112531	0.0644931		218807_at	10451	VAV3	vav 3 guanine nucleotide exchange factor	1.47599	0.00500103	0.0550484
222529_at	51312	SLC25A37	solute carrier family 25 (mitochondrial iron transporter), member 37	0.571301	0.0254103	0.0802176		214785_at	23230	VPS13A	vacuolar protein sorting 13 homolog A (S. cerevisiae)	1.20719	0.0042851	0.0550484
202499_s_at	6515	SLC2A3	solute carrier family 2 (facilitated glucose transporter), member 3	0.642873	0.0162887	0.0700092		219768_at	79679	VTCN1	V-set domain containing T cell activation inhibitor 1	1.60627	0.0185736	0.071387
219569_s_at	80723	SLC35G2	solute carrier family 35, member G2	0.805479	0.0125024	0.0667139		210102_at	4013	VWA5A	von Willebrand factor A domain containing 5A	1.23205	0.0252391	0.0800891
1569940_at	28968	SLC6A16	solute carrier family 6, member 16	0.68026	0.0081225	0.0618062		239552_at	221806	VWDE	von Willebrand factor D and EGF domains	1.43648	0.0347626	0.0905783
203580_s_at	9057	SLC7A6	solute carrier family 7 (amino acid transporter light chain, y+L system), member 6	0.606154	0.0297736	0.0852618		1568838_at	100132169	WASIR2	WASH and IL9R antisense RNA 2	1.27544	0.0319802	0.0876352
203579_s_at	9057	SLC7A6	solute carrier family 7 (amino acid transporter light chain, y+L system), member 6	0.631057	0.0432813	0.0995434		244647_at	51729	WBP11	WW domain binding protein 11	1.26745	0.0425357	0.0987159
220460_at	53919	SLCO1C1	solute carrier organic anion transporter family, member 1C1	0.475445	0.000760772	0.0491725		226889_at	57539	WDR35	WD repeat domain 35	1.22611	0.0143907	0.0687976
219229_at	28232	SLCO3A1	solute carrier organic anion transporter family, member 3A1	0.783893	0.00243938	0.053245		219538_at	54554	WDR5B	WD repeat domain 5B	1.4062	0.000830129	0.0497092
227367_at	28232	SLCO3A1	solute carrier organic anion transporter family, member 3A1	0.826831	0.00947645	0.0631785		229816_at	79819	WDR78	WD repeat domain 78	1.26173	0.0156009	0.069242
238430_x_at	162394	SLFN5	schlafen family member 5	0.719029	0.0136102	0.0685511		1554140_at	79819	WDR78	WD repeat domain 78	1.47238	0.0166169	0.0703916
213488_at	25992	SNED1	sushi, nidogen and EGF-like domains 1	0.82065	0.0294199	0.085009		218173_s_at	54904	WHSC1L1	Wolf-Hirschhorn syndrome candidate 1-like 1	1.25132	0.0148121	0.069242
227312_at	6645	SNTB2	syntrophin, beta 2 (dystrophin-associated protein A1, 59kDa, basic component 2)	0.619787	0.00178421	0.053245		210861_s_at	8838	WISP3	WNT1 inducible signaling pathway protein 3	2.08166	0.019585	0.0723628
205315_s_at	6645	SNTB2	syntrophin, beta 2 (dystrophin-associated protein A1, 59kDa, basic component 2)	0.661466	0.0167321	0.0703916		236236_at	65267	WNK3	WNK lysine deficient protein kinase 3	1.57474	0.00742528	0.0613818
201085_s_at	6651	SON	SON DNA binding protein	0.613598	0.0287183	0.0840975		213425_at	7474	WNT5A	wingless-type MMTV integration site family, member 5A	1.42084	0.018075	0.0710956
222513_s_at	10580	SORBS1	sorbin and SH3 domain containing 1	0.481249	0.00602142	0.0572081		218911_at	8089	YEATS4	YEATS domain containing 4	1.31898	0.0171989	0.0703937
218087_s_at	10580	SORBS1	sorbin and SH3 domain containing 1	0.617404	0.0170918	0.0703937		227309_at	55432	YOD1	YOD1 deubiquitinase	1.22226	0.0260193	0.0810288
230943_at	64321	SOX17	SRY (sex determining region Y)-box 17	0.732056	0.014932	0.069242		227162_at	57684	ZBTB26	zinc finger and BTB domain containing 26	1.39824	0.0397391	0.0956078
228698_at	83595	SOX7	SRY (sex determining region Y)-box 7	0.62449	0.00108675	0.0509321		229240_at	340481	ZDHHC21	zinc finger, DHHC-type containing 21	1.33309	0.0358573	0.0914721
231114_at	84690	SPATA22	spermatogenesis associated 22	0.561697	0.0040807	0.0550484		226912_at	254887	ZDHHC23	zinc finger, DHHC-type containing 23	1.57062	0.00455377	0.0550484
228900_at	92521	SPECC1	sperm antigen with calponin homology and coiled-coil domains 1	0.73351	0.00406636	0.0550484		226835_s_at	441951	ZFAS1	ZNFX1 antisense RNA 1	1.22988	0.0143705	0.0687976
201996_s_at	23013	SPEN	spen family transcriptional repressor	0.701566	0.0432176	0.0994862		235728_at	124961	ZFP3	ZFP3 zinc finger protein	1.24387	0.0297473	0.0852618
230212_at	10252	SPRY1	sprouty homolog 1, antagonist of FGF signaling (Drosophila)	0.768712	0.00134689	0.0515186		207068_at	7539	ZFP37	ZFP37 zinc finger protein	1.30336	0.0209616	0.0745428
215235_at	6709	SPTAN1	spectrin, alpha, non-erythrocytic 1	0.795182	0.0341506	0.0899431		1555982_at	9765	ZFYVE16	zinc finger, FYVE domain containing 16	1.49852	0.00770894	0.0616787
215918_s_at	6711	SPTBN1	spectrin, beta, non-erythrocytic 1	0.581615	0.01741	0.0705591		228058_at	124220	ZG16B	zymogen granule protein 16B	1.47297	0.00548431	0.0561138
229778_at	80763	SPX	spexin hormone	0.327897	0.00208422	0.053245		228859_at	55345	ZGRF1	zinc finger, GRF-type containing 1	1.48691	0.0100188	0.0632285
228628_at	653464	SRGAP2C	SLIT-ROBO Rho GTPase activating protein 2C	0.59675	0.00804994	0.0618062		235773_at	284307	ZIK1	zinc finger protein interacting with K protein 1	1.20907	0.0193137	0.0719935
204955_at	8406	SRPX	sushi-repeat containing protein, X-linked	0.753854	0.0349444	0.0906802		205739_x_at	51427	ZNF107	zinc finger protein 107	1.7033	0.035921	0.0914899
205499_at	27286	SRPX2	sushi-repeat containing protein, X-linked 2	0.775974	0.0367388	0.0922919		244743_x_at	7697	ZNF138	zinc finger protein 138	1.37232	0.0265311	0.0816402
38487_at	23166	STAB1	stabilin 1	0.736124	0.0394529	0.0952775		206931_at	7700	ZNF141	zinc finger protein 141	1.22806	0.0393232	0.0951438
225987_at	79689	STEAP4	STEAP family member 4	0.628853	0.00744906	0.0613818		219495_s_at	7733	ZNF180	zinc finger protein 180	1.31623	0.0300785	0.0854382
236259_at	6789	STK4	serine/threonine kinase 4	0.760387	0.0344204	0.0902701		203585_at	7739	ZNF185	zinc finger protein 185 (LIM domain)	1.41987	0.00848985	0.0622967
223746_at	6789	STK4	serine/threonine kinase 4	0.724447	0.0348028	0.0905783		214823_at	7754	ZNF204P	zinc finger protein 204, pseudogene	1.30221	0.0341317	0.0899396
213413_at	11037	STON1	stonin 1	0.771501	0.0193866	0.0719935		1556035_s_at	7756	ZNF207	zinc finger protein 207	1.41587	0.0225508	0.0760999
235670_at	8676	STX11	syntaxin 11	0.514938	0.00487891	0.0550484		235702_at	7768	ZNF225	zinc finger protein 225	1.27725	0.0124459	0.0666909
213434_at	2054	STX2	syntaxin 2	0.799763	0.00185383	0.053245		1557322_at	7773	ZNF230	zinc finger protein 230	1.37225	0.0296396	0.085188
202260_s_at	6812	STXBP1	syntaxin binding protein 1	0.785384	0.00452276	0.0550484		206261_at	8187	ZNF239	zinc finger protein 239	1.31163	0.0214864	0.0748928
213247_at	79987	SVEP1	sushi, von Willebrand factor type A, EGF and pentraxin domain containing 1	0.628572	0.0308061	0.0860421		223714_at	10172	ZNF256	zinc finger protein 256	1.20616	0.0306823	0.0859938
225721_at	171024	SYNPO2	synaptopodin 2	0.697415	0.00328808	0.053245		238030_at	10795	ZNF268	zinc finger protein 268	1.2836	0.024745	0.079363
225895_at	171024	SYNPO2	synaptopodin 2	0.683972	0.00706272	0.0608567		243188_at	284349	ZNF283	zinc finger protein 283	1.25612	0.0425892	0.0987951
225720_at	171024	SYNPO2	synaptopodin 2	0.696397	0.0148474	0.069242		232014_at	90075	ZNF30	zinc finger protein 30	1.35328	0.0175549	0.0706783
209197_at	23208	SYT11	synaptotagmin XI	0.583695	0.0225045	0.0760148		236551_at	282890	ZNF311	zinc finger protein 311	1.58153	0.00314199	0.053245
242290_at	6867	TACC1	transforming, acidic coiled-coil containing protein 1	0.804985	0.0230264	0.0767566		209538_at	7580	ZNF32	zinc finger protein 32	1.33438	0.000182893	0.045966
217437_s_at	6867	TACC1	transforming, acidic coiled-coil containing protein 1	0.622914	0.0346506	0.0904443		219376_at	79692	ZNF322	zinc finger protein 322	1.32332	0.00795505	0.0617191
230908_at	6869	TACR1	tachykinin receptor 1	0.723303	0.0136509	0.0685536		238566_at	55713	ZNF334	zinc finger protein 334	1.41009	0.00402311	0.0550484
206283_s_at	6886	TAL1	T-cell acute lymphocytic leukemia 1	0.700733	0.00115845	0.051103		224276_at	7581	ZNF33A	zinc finger protein 33A	1.80779	0.0178565	0.0709976
227632_at	57465	TBC1D24	TBC1 domain family, member 24	0.710562	0.0062479	0.0576653		215022_x_at	7582	ZNF33B	zinc finger protein 33B	1.44471	0.0135495	0.0684492
230438_at	6913	TBX15	T-box 15	0.770142	0.0218658	0.0750266		238819_at	84671	ZNF347	zinc finger protein 347	1.27857	0.0396158	0.0954907
212382_at	6925	TCF4	transcription factor 4	0.654274	0.0105889	0.0632285		219266_at	59348	ZNF350	zinc finger protein 350	1.23058	0.000934088	0.0497092
222146_s_at	6925	TCF4	transcription factor 4	0.625229	0.0159798	0.0698189		205514_at	55786	ZNF415	zinc finger protein 415	1.31702	0.0124912	0.0667139
212385_at	6925	TCF4	transcription factor 4	0.774834	0.0213456	0.0748928		236562_at	90594	ZNF439	zinc finger protein 439	1.32531	0.0314623	0.0871224
212387_at	6925	TCF4	transcription factor 4	0.645775	0.0419621	0.0979587		205928_at	10224	ZNF443	zinc finger protein 443	1.36522	0.00510216	0.0550484
203753_at	6925	TCF4	transcription factor 4	0.728096	0.0435909	0.0999411		213124_at	25888	ZNF473	zinc finger protein 473	1.25135	0.0147589	0.069242
214600_at	7003	TEAD1	TEA domain family member 1 (SV40 transcriptional enhancer factor)	0.739109	0.0326987	0.0882749		1552427_at	220992	ZNF485	zinc finger protein 485	1.38424	0.0357213	0.0914442
206702_at	7010	TEK	TEK tyrosine kinase, endothelial	0.734922	0.00820345	0.0619169		1554628_at	126295	ZNF57	zinc finger protein 57	1.4211	0.0385714	0.0945991
210664_s_at	7035	TFPI	tissue factor pathway inhibitor (lipoprotein-associated coagulation inhibitor)	0.660405	0.0094726	0.0631785		206648_at	51276	ZNF571	zinc finger protein 571	1.30653	0.0191896	0.0719935
209676_at	7035	TFPI	tissue factor pathway inhibitor (lipoprotein-associated coagulation inhibitor)	0.741868	0.017195	0.0703937		232641_at	169270	ZNF596	zinc finger protein 596	1.20957	0.0149537	0.069242
210665_at	7035	TFPI	tissue factor pathway inhibitor (lipoprotein-associated coagulation inhibitor)	0.618593	0.0202807	0.0732928		229707_at	80095	ZNF606	zinc finger protein 606	1.33698	0.00498686	0.0550484
203887_s_at	7056	THBD	thrombomodulin	0.581582	3.66e-05	0.0444162		229817_at	57507	ZNF608	zinc finger protein 608	1.30132	0.0126339	0.0670695
204776_at	7060	THBS4	thrombospondin 4	0.587242	0.000913445	0.0497092		224492_s_at	199692	ZNF627	zinc finger protein 627	1.44027	0.00234046	0.053245
229477_at	7069	THRSP	thyroid hormone responsive	0.319514	0.00989358	0.0632285		236635_at	63934	ZNF667	zinc finger protein 667	1.25878	0.0392875	0.0951438
229476_s_at	7069	THRSP	thyroid hormone responsive	0.340509	0.0147647	0.069242		1569039_s_at	342926	ZNF677	zinc finger protein 677	1.2188	0.0201484	0.0731177
230008_at	221981	THSD7A	thrombospondin, type I, domain containing 7A	0.644444	0.000299036	0.0491725		230534_at	339500	ZNF678	zinc finger protein 678	1.52815	0.00170483	0.0522558
214920_at	221981	THSD7A	thrombospondin, type I, domain containing 7A	0.650299	0.00135192	0.0515186		229533_x_at	340252	ZNF680	zinc finger protein 680	1.47779	0.00708777	0.0608567
229159_at	221981	THSD7A	thrombospondin, type I, domain containing 7A	0.601603	0.00912121	0.0629958		239482_x_at	7562	ZNF708	zinc finger protein 708	1.40446	0.0211699	0.0748156
213869_x_at	7070	THY1	Thy-1 cell surface antigen	0.770173	0.0362763	0.0918995		235027_at	728927	ZNF736	zinc finger protein 736	1.25935	0.0262091	0.0812131
224560_at	7077	TIMP2	TIMP metallopeptidase inhibitor 2	0.750313	0.0283188	0.0838608		219995_s_at	79755	ZNF750	zinc finger protein 750	1.57251	0.0251208	0.0799946
201147_s_at	7078	TIMP3	TIMP metallopeptidase inhibitor 3	0.622841	0.0106327	0.063281		1558943_x_at	91661	ZNF765	zinc finger protein 765	1.20994	0.0245917	0.0790971
201148_s_at	7078	TIMP3	TIMP metallopeptidase inhibitor 3	0.651214	0.0156385	0.069242		235290_at	158431	ZNF782	zinc finger protein 782	1.31051	0.0369854	0.0926866
206243_at	7079	TIMP4	TIMP metallopeptidase inhibitor 4	0.321534	0.00327188	0.053245		235779_at	284408	ZNF790-AS1	ZNF790 antisense RNA 1	1.4932	0.00484149	0.0550484
241359_at	727910	TLCD2	TLC domain containing 2	0.490314	0.0024152	0.053245		235398_at	390980	ZNF805	zinc finger protein 805	1.31308	0.0414705	0.0974816
1557275_a_at	727910	TLCD2	TLC domain containing 2	0.692512	0.0282701	0.0838608		217665_at	126017	ZNF813	zinc finger protein 813	1.35856	0.0126926	0.0670695
203222_s_at	7088	TLE1	transducin-like enhancer of split 1 (E(sp1) homolog, Drosophila)	0.746872	0.000678272	0.0491725		229732_at	55552	ZNF823	zinc finger protein 823	1.36024	0.0101918	0.0632285
238886_at	10972	TMED10	transmembrane emp24-like trafficking protein 10 (yeast)	0.59589	0.0030563	0.053245		231902_at	152485	ZNF827	zinc finger protein 827	1.21849	0.0323148	0.0878608
219230_at	55273	TMEM100	transmembrane protein 100	0.577064	0.031972	0.0876352		230876_at	169834	ZNF883	zinc finger protein 883	1.46393	0.0319002	0.0876352
232313_at	92293	TMEM132C	transmembrane protein 132C	0.584991	0.0287462	0.0840975		219676_at	80345	ZSCAN16	zinc finger and SCAN domain containing 16	1.48101	0.00708921	0.0608567
235798_at	100113407	TMEM170B	transmembrane protein 170B	0.678517	0.0199915	0.0729692		205181_at	7746	ZSCAN9	zinc finger and SCAN domain containing 9	1.29055	0.0268253	0.0821013
219315_s_at	79652	TMEM204	transmembrane protein 204	0.816582	0.0167617	0.0703916
241392_at	55254	TMEM39A	transmembrane protein 39A	0.72227	0.00295244	0.053245
233480_at	79188	TMEM43	transmembrane protein 43	0.711685	0.0101657	0.0632285
222418_s_at	79188	TMEM43	transmembrane protein 43	0.786257	0.033267	0.0889052
203661_s_at	7111	TMOD1	tropomodulin 1	0.759472	0.0161511	0.0699566
202510_s_at	7127	TNFAIP2	tumor necrosis factor, alpha-induced protein 2	0.799695	0.00337532	0.053245
227420_at	126282	TNFAIP8L1	tumor necrosis factor, alpha-induced protein 8-like 1	0.797767	0.023831	0.0779226
223502_s_at	10673	TNFSF13B	tumor necrosis factor (ligand) superfamily, member 13b	0.760111	0.0261484	0.0811952
238468_at	23112	TNRC6B	trinucleotide repeat containing 6B	0.552616	0.00460153	0.0550484
229036_at	23112	TNRC6B	trinucleotide repeat containing 6B	0.767258	0.0364097	0.0919717
221246_x_at	7145	TNS1	tensin 1	0.65879	0.0020252	0.053245
221748_s_at	7145	TNS1	tensin 1	0.559782	0.00481956	0.0550484
219620_x_at	54863	TOR4A	torsin family 4, member A	0.798612	0.0317826	0.0875517
204079_at	8459	TPST2	tyrosylprotein sulfotransferase 2	0.78926	0.0047822	0.0550484
202479_s_at	28951	TRIB2	tribbles pseudokinase 2	0.679961	0.00398022	0.0550484
208763_s_at	1831	TSC22D3	TSC22 domain family, member 3	0.808765	0.0109485	0.0641777
202242_at	7102	TSPAN7	tetraspanin 7	0.711718	0.000145682	0.0456085
215146_s_at	23331	TTC28	tetratricopeptide repeat domain 28	0.694012	0.000292929	0.0491725
226152_at	145567	TTC7B	tetratricopeptide repeat domain 7B	0.727312	0.0133027	0.0679896
215898_at	23093	TTLL5	tubulin tyrosine ligase-like family member 5	0.650933	0.00035017	0.0491725
204141_at	7280	TUBB2A	tubulin, beta 2A class IIa	0.812172	0.0243608	0.0787749
209191_at	84617	TUBB6	tubulin, beta 6 class V	0.597705	0.02125	0.0748247
213943_at	7291	TWIST1	twist family bHLH transcription factor 1	0.605807	0.0251544	0.0800516
229404_at	117581	TWIST2	twist family bHLH transcription factor 2	0.697992	0.0192819	0.0719935
231904_at	7307	U2AF1	U2 small nuclear RNA auxiliary factor 1	0.727905	0.0383634	0.0945435
236696_at	23350	U2SURP	U2 snRNP-associated SURP domain containing	0.622841	0.00663081	0.0594254
239163_at	7320	UBE2B	ubiquitin-conjugating enzyme E2B	0.667227	0.0134708	0.0684293
217100_s_at	26043	UBXN7	UBX domain protein 7	0.733891	0.0385453	0.0945991
209946_at	7424	VEGFC	vascular endothelial growth factor C	0.716481	0.000471379	0.0491725
220327_at	389136	VGLL3	vestigial-like family member 3	0.769586	0.0239676	0.0781209
201426_s_at	7431	VIM	vimentin	0.577035	0.00207547	0.053245
224881_at	154807	VKORC1L1	vitamin K epoxide reductase complex, subunit 1-like 1	0.707319	0.0331958	0.0888925
235023_at	54832	VPS13C	vacuolar protein sorting 13 homolog C (S. cerevisiae)	0.735917	0.0240216	0.0782471
235471_at	196740	VSTM4	V-set and transmembrane domain containing 4	0.619015	0.00306162	0.053245
213381_at	196740	VSTM4	V-set and transmembrane domain containing 4	0.739253	0.00906538	0.0629958
202112_at	7450	VWF	von Willebrand factor	0.581871	0.00276129	0.053245
200629_at	7453	WARS	tryptophanyl-tRNA synthetase	0.79958	0.0273953	0.0826594
224563_at	10163	WASF2	WAS protein family, member 2	0.639076	0.0187782	0.0716049
211992_at	65125	WNK1	WNK lysine deficient protein kinase 1	0.726845	0.0182353	0.0712433
211993_at	65125	WNK1	WNK lysine deficient protein kinase 1	0.768207	0.0278659	0.0833422
228556_at	91746	YTHDC1	YTH domain containing 1	0.817075	0.0392309	0.0951438
238613_at	51776	ZAK	sterile alpha motif and leucine zipper containing kinase AZK	0.684086	0.00234516	0.053245
223519_at	51776	ZAK	sterile alpha motif and leucine zipper containing kinase AZK	0.586606	0.00878436	0.0627744
225662_at	51776	ZAK	sterile alpha motif and leucine zipper containing kinase AZK	0.761283	0.00876228	0.0627744
205883_at	7704	ZBTB16	zinc finger and BTB domain containing 16	0.753593	0.030685	0.0859938
205383_s_at	26137	ZBTB20	zinc finger and BTB domain containing 20	0.770048	0.000626124	0.0491725
235308_at	26137	ZBTB20	zinc finger and BTB domain containing 20	0.770168	0.0047698	0.0550484
222357_at	26137	ZBTB20	zinc finger and BTB domain containing 20	0.743729	0.0167038	0.0703916
227047_x_at	57659	ZBTB4	zinc finger and BTB domain containing 4	0.807452	0.0130454	0.0679118
226484_at	92999	ZBTB47	zinc finger and BTB domain containing 47	0.741444	0.0203345	0.0733836
226554_at	51341	ZBTB7A	zinc finger and BTB domain containing 7A	0.730085	0.0170207	0.0703937
212423_at	219654	ZCCHC24	zinc finger, CCHC domain containing 24	0.672786	0.010549	0.0632285
212758_s_at	6935	ZEB1	zinc finger E-box binding homeobox 1	0.591812	0.00954291	0.0631785
203603_s_at	9839	ZEB2	zinc finger E-box binding homeobox 2	0.668856	0.00854595	0.0622967
228333_at	9839	ZEB2	zinc finger E-box binding homeobox 2	0.810818	0.0244791	0.0790107
235593_at	9839	ZEB2	zinc finger E-box binding homeobox 2	0.675914	0.024905	0.0795628
239757_at	54469	ZFAND6	zinc finger, AN1-type domain 6	0.624547	0.0178947	0.0709976
242738_s_at	463	ZFHX3	zinc finger homeobox 3	0.715466	0.00798733	0.0617427
219778_at	23414	ZFPM2	zinc finger protein, FOG family member 2	0.560692	0.0329794	0.0886506
214761_at	23090	ZNF423	zinc finger protein 423	0.684547	0.00802562	0.0618062
1558486_at	284443	ZNF493	zinc finger protein 493	0.752721	0.00741867	0.0613818
244132_x_at	9849	ZNF518A	zinc finger protein 518A	0.553875	0.0269397	0.0821486
212620_at	23060	ZNF609	zinc finger protein 609	0.773164	0.00793713	0.0617191
229897_at	121274	ZNF641	zinc finger protein 641	0.778448	0.0278592	0.0833422
