# Supplementary material for: Genomic signature of parity in the breast of premenopausal women
Source: Breast Cancer Res. 2019 Mar 28;21:46. doi: 10.1186/s13058-019-1128-x (PMC6438043; doi:10.1186/s13058-019-1128-x)
Supplement: Supplementary file 7 — Complete list of GO terms enriched by the genes differentially expressed in epithelial and stromal tissues. (XLSX 61 kb) [file 13058_2019_1128_MOESM7_ESM.xlsx]

## Sheet: GOs LCM
GO terms enriched by genes with higher expression in the epithelial cells
GOBPID	Pvalue	OddsRatio	ExpCount	Count	Size	Term	Genes_Symbol
GO:0070830	0.000318099	5.60903	2.44491	9	22	tight junction assembly	OCLN, INADL, MPP7, ECT2, NEDD4L, PKP2, PARD6B, CLDN12, MARVELD3
GO:0010259	0.00158532	6.91708	1.44472	6	13	multicellular organismal aging	SERP1, TFCP2L1, CISD2, SLC1A2, SPEF2, TP63
GO:0006399	0.001774	2.84406	6.00115	14	54	tRNA metabolic process	RPP30, PSTK, EARS2, TYW5, TRUB1, DARS, PPA2, TPRKB, SEPSECS, TRMT6, TRMT10C, TRMT12, ALKBH8, TRMT10A
GO:0060601	0.00401219	10.7317	0.777927	4	7	lateral sprouting from an epithelium	FGFR2, WNT5A, TP63, CELSR1
GO:0070986	0.00401219	10.7317	0.777927	4	7	left/right axis specification	HSPB11, MNS1, EPB41L5, SETDB2
GO:0070286	0.00501144	24.1148	0.44453	3	4	axonemal dynein complex assembly	DYX1C1, LRRC6, DNAAF2
GO:0051569	0.00677308	5.75418	1.33359	5	12	regulation of histone H3-K4 methylation	GATA3, KMT2A, MYB, BCOR, OGT
GO:0060525	0.00732379	8.04704	0.88906	4	8	prostate glandular acinus development	FRS2, FGFR2, FOXA1, TP63
GO:0070734	0.00732379	8.04704	0.88906	4	8	histone H3-K27 methylation	MTF2, GATA3, WHSC1L1, OGT
GO:0043967	0.00772429	3.76602	2.44491	7	22	histone H4 acetylation	KMT2A, MUC1, MEAF6, YEATS4, OGT, HAT1, JADE3
GO:0001738	0.00775028	4.39797	1.88925	6	17	morphogenesis of a polarized epithelium	SYNE4, RPGRIP1L, WNT5A, FZD3, TP63, CELSR1
GO:0032259	0.00876341	1.88595	13.0025	22	117	methylation	OCLN, C7orf60, METTL15, MTF2, GATA3, HNMT, KMT2A, MYB, DPH5, BCOR, WHSC1L1, TRMT10C, CMTR2, SATB1, METTL4, NSUN7, HIST1H3E, SETDB2, OGT, ALKBH8, METTL18, TRMT10A
GO terms enriched by genes with higher expression in the stroma cells
GOBPID	Pvalue	OddsRatio	ExpCount	Count	Size	Term	Genes_Symbol
GO:0072358	3.63351e-16	4.26823	20.4802	61	193	cardiovascular system development	PDCD6, CDH5, WASF2, COL1A2, COL4A1, COL4A2, CTGF, CYP1B1, EPAS1, F3, THSD7A, STAB1, FLT1, SASH1, GJA4, SRPX2, ANGPT1, ANGPT2, HIPK2, HMOX1, APOD, IGF1, AQP1, KDR, RHOB, LOXL2, MCAM, MEOX2, NOTCH3, NOTCH4, NPR1, PDE3B, ENPP2, PECAM1, PIK3CA, ROBO4, RASIP1, TMEM100, ACKR3, RHOJ, PTPN14, PTPRB, PTPRM, RRAS, CXCL12, ECSCR, TAL1, NR2F2, THBS4, THY1, TNFAIP2, VEGFC, WARS, TMEM204, MMRN2, APOLD1, FZD4, …
GO:0001568	6.6191e-14	3.39618	26.887	68	248	blood vessel development	PDCD6, CDH5, GJC1, WASF2, CALCRL, COL1A2, COL4A1, COL4A2, ADM, CTGF, CYP1B1, EPAS1, F3, THSD7A, PLXND1, STAB1, FLT1, SASH1, ZFPM2, GJA4, GJA5, SRPX2, HIPK2, HHEX, HMOX1, ID1, APOD, ITGB1, KDR, RHOB, LOXL2, MCAM, MEOX2, NOTCH4, NPR1, PDE3B, ENPP2, PIK3CA, ROBO4, RASIP1, TMEM100, PROX1, ACKR3, PTPRB, PTPRM, RRAS, CXCL12, ECSCR, SOX17, SIX1, STK4, TAL1, TEK, NR2F2, THBS4, THY1, TNFAIP2, TWIST1, VEGF…
GO:0032501	1.50334e-13	1.92574	235.019	317	2152	multicellular organismal process	PDCD6, CDH5, GJC1, COL4A3BP, ACTR2, WASF2, CALCRL, RCAN2, SPRY1, CDKN1C, CDKN2B, CDKN2C, IKZF1, CDO1, KLF2, DLC1, OLFM1, CEBPA, PROCR, SORBS1, IGF2BP2, KHDRBS3, CELF2, MGEA5, TMED10, PTP4A3, IRAK3, ADCY7, LYST, MGLL, TWIST2, COL1A2, COL4A1, COL4A2, COL12A1, ACVR1C, KLF6, ADM, CREB1, DOCK11, CCM2L, OR51E1, CSF2RB, PRICKLE1, CTGF, CUX1, ADRB1, ADRB2, CYP1B1, DAB2, AKR1C1, AKR1C2, DDX3X, GIMAP1, DIA…
GO:0022603	1.67962e-08	2.31833	37.6774	72	345	regulation of anatomical structure morphogenesis	PDCD6, SPRY1, DLC1, OLFM1, CDC42EP3, TNFSF13B, FERMT2, MGLL, FGD4, COL4A2, ADM, FGD5, CUX1, CYP1B1, DAB2, EPHA3, F3, PLXND1, EPB41L3, STAB1, FLT1, SASH1, RHOQ, FYN, SRPX2, ANGPT2, HIPK2, SH3KBP1, EHD2, HHEX, HMOX1, HOXB7, ID1, AQP1, KDR, RHOB, MAP1B, MSX1, NPR1, DACT1, PDE3B, ENPP2, PALMD, PID1, TMEM100, PROX1, RHOJ, PTPRM, BCL6, RRAS, RXRA, S100A10, S100B, CXCL12, SOX17, SIX1, TEK, THBS4, THY1, …
GO:0001667	7.28885e-08	3.46639	12.4499	33	114	ameboidal-type cell migration	PDCD6, WASF2, PTP4A3, ACVR1C, CYP1B1, EDNRB, PLXND1, SASH1, SRPX2, ANGPT1, ANGPT2, ID1, AQP1, ITGB1, KDR, LOXL2, DDR2, PIK3CA, PROX1, PTPRM, CXCL12, SOX17, TACR1, TEK, NR2F2, TNS1, TWIST1, VEGFC, MMRN2, NRP1, ITGB1BP1, KLF4, ZEB2
GO:0044700	6.57926e-07	1.62486	148.797	197	1443	single organism signaling	AKT3, CDH5, GJC1, ABCC9, GPC6, COL4A3BP, ACTR2, WASF2, CALCRL, RCAN2, CDKN1C, CDKN2B, CEBPA, SORBS1, CDC42EP3, TNFSF13B, MGEA5, CTSC, LYVE1, SERINC3, FERMT2, RAB31, ADCY7, PDAP1, KCTD12, GPR146, MRGPRF, FGD4, COL1A2, KLF6, CR1, CREB1, DOCK11, OR51E1, CSF2RB, CTGF, KLB, ADRB1, CYP1B1, GPR180, AKR1C1, AKR1C2, GADD45A, AGTR1, APLNR, ABCA1, LPAR1, EDNRB, AGO3, EPAS1, EPHA3, STX2, ERG, F3, ALDH2, ACSL…
GO:0051094	1.22926e-06	2.21759	30.4516	57	285	positive regulation of developmental process	PDCD6, SPRY1, CDKN2B, IKZF1, OLFM1, CEBPA, TNFSF13B, ADIRF, IRAK3, ADM, CREB1, CTGF, ADRB1, ADRB2, CYP1B1, DAB2, AGTR1, F3, FLT1, SASH1, ZFPM2, GHR, ANGPT2, HIPK2, EHD2, HMOX1, ACACB, HOXB7, AQP1, KDR, RHOB, LEP, LOXL2, LPL, ZFHX3, DDR2, DACT1, TMEM100, LMO3, GPAM, RARRES2, RRAS, S100A10, C10orf54, SOX17, SIX1, TAL1, TEK, TWIST1, ZBTB16, ITCH, MEDAG, SCIN, ADIPOQ, CD36, MORF4L2, ZEB2
GO:0009611	1.64317e-06	2.01303	41.2813	71	378	response to wounding	CALCRL, PROCR, LYVE1, LYST, MGLL, COL1A2, ADM, CR1, DOCK11, CCM2L, CTGF, ADRB1, AGTR1, EDNRB, EGFR, STX2, F3, FABP4, MMRN1, ZFPM2, BRD4, FYN, GNAQ, ANGPT1, ANGPT2, GPX4, GRB2, GUCY1A2, EFEMP2, HBB, EHD2, HHEX, HMOX1, ID3, APOD, IGF1, AQP1, ITGB1, ITPK1, RHOB, MCAM, ATP2B4, PDE11A, PDE3B, PECAM1, PIK3CA, APBB1IP, PPARG, PRKAR2B, PTGER3, JAM2, BCL6, S100A8, S100A9, DST, STXBP1, TEK, TFPI, THBD, VEG…
GO:0055088	1.70093e-06	5.56643	4.36839	16	40	lipid homeostasis	COL4A3BP, CEBPA, LYST, ADRB1, AKR1C1, ABCA1, FABP4, NR5A2, LPL, ACOX1, PPARG, GPAM, DGAT2, CAV1, IRS2, NR1D2
GO:0003013	1.75114e-06	2.75676	16.0538	36	147	circulatory system process	CELF2, COL1A2, ADM, CTGF, ADRB1, ADRB2, AGTR1, EDNRB, EGFR, EPAS1, FLI1, GJA5, ANGPT1, ANK2, HBB, HMOX1, KCNJ8, LEP, MEOX2, NPR1, NPR3, ATP2B4, PCSK5, PIK3CA, PPARG, AVPR1A, PTPRM, RPS6KA2, CXCL12, TACR1, TEK, VEGFC, SPX, CAV1, ITGB1BP1, ADIPOQ
GO:0001525	1.94219e-06	3.40037	9.80549	26	94	angiogenesis	WASF2, CALCRL, CTGF, EPAS1, THSD7A, GJA5, ID1, APOD, MCAM, MEOX2, NOTCH3, ENPP2, PIK3CA, ROBO4, RASIP1, TMEM100, ACKR3, PTPRB, ECSCR, SOX17, TAL1, THY1, TNFAIP2, WARS, APOLD1, CAV1
GO:0007275	2.48409e-06	1.69133	93.7942	133	944	multicellular organismal development	CDH5, GJC1, COL4A3BP, ACTR2, WASF2, CALCRL, CDKN1C, CDKN2C, CDO1, TMED10, COL1A2, COL12A1, KLF6, CCM2L, GIMAP1, DIAPH2, DUSP1, DUSP3, AGTR1, APLNR, EBF1, EML1, EMP1, EMX2, STX2, ERG, ETS2, MECOM, THSD7A, FHL1, ABLIM3, MYCBP2, ZNF423, FLI1, EPB41L3, BRD4, DAAM2, NR5A2, EBF3, LATS2, GJA4, GPM6A, ANGPT1, ANK2, GPX4, GRB2, HOXD4, ID3, APOD, IGFBP5, IGFBP7, FAM101B, INSIG1, KCNJ8, MCAM, MEOX1, MEOX2, …
GO:1901342	3.65692e-06	4.06095	6.66899	20	62	regulation of vasculature development	PDCD6, ADM, CYP1B1, F3, PLXND1, FLT1, SASH1, SRPX2, HIPK2, HMOX1, ID1, AQP1, KDR, RHOB, ENPP2, TMEM100, RRAS, TWIST1, VEGFC, WARS
GO:0050880	4.17612e-06	4.73388	5.13286	17	47	regulation of blood vessel size	ADM, ADRB1, ADRB2, AGTR1, EDNRB, EGFR, GJA5, HBB, HMOX1, KCNJ8, LEP, NPR1, AVPR1A, PTPRM, TACR1, CAV1, ITGB1BP1
GO:0009653	5.21367e-06	2.31848	23.0175	45	233	anatomical structure morphogenesis	GJC1, CALCRL, IGF2BP2, LYVE1, COL1A2, CPM, CCM2L, CTGF, EPAS1, STX2, THSD7A, FHL1, FLI1, ZFPM2, KLHL3, ANGPT1, ID3, APOD, IGF1, IGFBP5, MCAM, MEOX1, MEOX2, NFIC, NOTCH3, DDR2, PCSK5, PIK3CA, ROBO4, BNC2, RASIP1, PPP2R1B, CSGALNACT1, ACKR3, PTPN14, PTPRB, BICD1, ECSCR, NR2F2, TLE1, TNFAIP2, APOLD1, CAV1, DHRS3, QKI
GO:0090132	5.23168e-06	3.28686	9.71967	25	89	epithelium migration	PDCD6, PTP4A3, CYP1B1, PLXND1, SASH1, SRPX2, ANGPT1, ANGPT2, ID1, AQP1, ITGB1, KDR, LOXL2, PIK3CA, PROX1, PTPRM, TACR1, TEK, NR2F2, VEGFC, MMRN2, NRP1, ITGB1BP1, KLF4, ZEB2
GO:0023057	5.93766e-06	1.89082	45.8681	75	420	negative regulation of signaling	PDCD6, G3BP1, SPRY1, DLC1, IRAK3, MGLL, TNFAIP8L1, ACVR1C, ADM, PRICKLE1, ADRB2, ADRBK2, DAB2, DDX3X, DUSP1, DUSP3, EGFR, MECOM, SYT11, FYN, KANK2, RGS22, LATS2, GRK5, GRB2, HIPK2, SH3KBP1, HHEX, HMOX1, APOD, IGF1, IGFBP5, ITGB1, LEP, ATP2B4, DACT1, PDE3B, PPARG, PID1, AVPR1A, LMO3, PMEPA1, ACKR3, EPS15L1, BCL6, BICD1, CXCL12, SOX17, STK4, STXBP1, THY1, TIMP2, TLE1, TWIST1, UBE2B, PXDN, MMRN2, GD…
GO:0090066	7.04316e-06	2.73421	14.3065	32	131	regulation of anatomical structure size	ARPC1B, ACTR2, CDC42EP3, MGLL, ADM, CREB1, ADRB1, ADRB2, AGTR1, EDNRB, EGFR, GJA5, GRB2, HBB, HMOX1, KCNJ8, LEP, MAP1B, NPR1, AVPR1A, PTPRM, RDX, CXCL12, SPTAN1, SPTBN1, TACR1, TMOD1, SCIN, CAV1, NRP1, PLXNA4, ITGB1BP1
GO:0010648	7.11287e-06	1.87904	46.0865	75	422	negative regulation of cell communication	PDCD6, G3BP1, SPRY1, DLC1, IRAK3, MGLL, TNFAIP8L1, ACVR1C, ADM, PRICKLE1, ADRB2, ADRBK2, DAB2, DDX3X, DUSP1, DUSP3, EGFR, MECOM, SYT11, FYN, KANK2, RGS22, LATS2, GRK5, GRB2, HIPK2, SH3KBP1, HHEX, HMOX1, APOD, IGF1, IGFBP5, ITGB1, LEP, ATP2B4, DACT1, PDE3B, PPARG, PID1, AVPR1A, LMO3, PMEPA1, ACKR3, EPS15L1, BCL6, BICD1, CXCL12, SOX17, STK4, STXBP1, THY1, TIMP2, TLE1, TWIST1, UBE2B, PXDN, MMRN2, GD…
GO:0045766	8.02593e-06	4.43608	5.35128	17	49	positive regulation of angiogenesis	PDCD6, ADM, CYP1B1, F3, FLT1, SASH1, SRPX2, ANGPT2, HIPK2, HMOX1, AQP1, KDR, RHOB, RRAS, TEK, TWIST1, VEGFC
GO:0007155	1.21134e-05	1.74075	60.6114	92	555	cell adhesion	CDH5, CDH6, IKZF1, DLC1, SORBS1, TNFSF13B, LYVE1, FERMT2, COL12A1, CCM2L, CTGF, CYP1B1, DAB2, GIMAP1, ECM2, DUSP3, EGFR, EPHA3, NID2, MMRN1, CD93, STAB1, FYN, SNED1, PCDH17, SRPX2, ANGPT1, ANGPT2, GRB2, HBB, APOD, IGF1, IGFBP7, ISLR, ITGB1, KDR, RHOB, LAMA4, LEP, LOXL2, LPP, MCAM, CD99, NCAM1, DDR2, COL5A3, NTM, PCDH9, PDE3B, PECAM1, PIK3CA, EPDR1, PAG1, B2M, ACKR3, KIAA1462, GPAM, CADM3, PTPRM, …
GO:0042326	1.52428e-05	2.52392	16.163	34	148	negative regulation of phosphorylation	SPRY1, CDKN1C, CDKN2B, CDKN2C, CEBPA, IRAK3, GADD45A, DUSP1, DUSP3, MECOM, FABP4, LATS2, GNAQ, ANGPT1, TRIB2, HHEX, IGF1, DACT1, PPP1R1A, PID1, PRKAR2B, LMO3, PMEPA1, WNK1, NR2F2, THY1, TWIST1, UBE2B, ITCH, CAV1, IRS2, ITGB1BP1, KLF4, ADIPOQ
GO:0006897	1.75729e-05	2.16752	24.7906	46	227	endocytosis	ACTR2, WASF2, CALCRL, RAB31, STON1, COL1A2, COL4A1, COL4A2, ADM, ADRB2, ADRBK2, DAB2, ABCA1, AAK1, CD93, FNBP1, STAB1, FYN, GHR, ANGPT1, GRB2, SH3KBP1, HBB, EHD2, ANXA11, ITGB1, PEAR1, LOXL2, MYO1C, MARCH2, ATP6V1H, ENPP2, PECAM1, PIK3CA, PPARG, ACKR3, EPS15L1, BICD1, ITSN1, STXBP1, SRPX, CAV1, SCARF1, CAV2, ADIPOQ, CD36
GO:1900371	1.98309e-05	5.40261	3.60392	13	33	regulation of purine nucleotide biosynthetic process	CALCRL, ADCY7, ADM, ADRB1, ADRB2, ABCA1, EDNRB, GUCY1A2, NPR1, NPR3, PID1, TIMP2, AKAP12
GO:0007166	2.19934e-05	1.63781	78.6534	112	768	cell surface receptor signaling pathway	PDCD6, CDH5, ACTR2, G3BP1, SPRY1, CDKN1C, CDKN2B, CEBPA, SORBS1, FERMT2, IRAK3, FGD4, COL1A2, ACVR1C, KLF6, CR1, CSF2RB, PRICKLE1, CTGF, KLB, DAB2, DDX3X, DUSP3, EGFR, EPHA3, F3, ACSL1, PLXND1, RFTN1, FLT1, SASH1, RHOQ, FYN, SAMHD1, LATS2, GHR, ANGPT1, ANGPT2, GRB2, HIPK2, SH3KBP1, HHEX, HMOX1, ID1, IFI27, IFNGR1, APOD, IGF1, IGFBP5, IGFBP6, JAK1, KDR, KPNA4, LEP, LNPEP, MSX1, MYO1C, NCAM1, NFATC…
GO:0016525	3.47163e-05	5.53357	3.27629	12	30	negative regulation of angiogenesis	COL4A2, STAB1, ANGPT2, HHEX, NPR1, PDE3B, PTPRM, TEK, THBS4, MMRN2, ITGB1BP1, KLF4
GO:0030154	3.51046e-05	1.7663	50.8139	78	507	cell differentiation	ACTR2, SPRY1, CDKN2C, FERMT2, COL4A2, COL12A1, ACVR1C, KLF6, ADRB2, SLFN5, GIMAP1, DIAPH2, EGFR, ELK4, EML1, EMX2, STX2, ERG, ETS2, MECOM, FABP4, GPR116, THSD7A, FHL1, ABLIM3, MYCBP2, ZNF423, TTLL5, PLXND1, EPB41L3, FLT1, GPM6A, ANGPT1, ANGPT2, GRB2, APOD, FAM101B, JAK1, RHOB, MEOX1, MGST1, NCAM1, COL5A3, PAPPA, ZBTB7A, ZAK, PLAGL1, ROBO4, PPP2R1B, B2M, TBC1D24, PTPRM, RPS6KA2, RRAS, ECSCR, DCLRE…
GO:0009605	3.87086e-05	1.59843	81.1429	114	743	response to external stimulus	ABCC9, GPC6, ACTR2, CALCRL, CDKN2B, CEBPA, IFI44L, IRAK3, LYST, MGLL, COL4A1, COL4A2, ACVR1C, ADM, CR1, CREB1, CSF2RB, ADRB1, ADRB2, AKR1C1, GADD45A, DDX3X, AGTR1, ABCA1, LPAR1, EDNRB, EGFR, EPHA3, STX2, MECOM, F3, FABP4, ACSL1, ABLIM3, MYCBP2, PLXND1, STAB1, FLT1, SASH1, BRD4, FYN, SAMHD1, KANK2, ANGPT1, ANGPT2, ANK2, GPX4, GRB2, HMOX1, IFNGR1, APOD, AQP1, ITGB1, KCNJ8, KDR, RHOB, LEP, LPL, LYZ,…
GO:0030810	3.97801e-05	6.07995	2.83945	11	26	positive regulation of nucleotide biosynthetic process	CALCRL, ADCY7, ADM, ADRB1, ADRB2, ABCA1, GUCY1A2, NPR1, PID1, TIMP2, AKAP12
GO:0052652	4.15237e-05	4.90934	3.82234	13	35	cyclic purine nucleotide metabolic process	CALCRL, ADCY7, ADM, ADRB1, ADRB2, ABCA1, EDNRB, GUCY1A2, AQP1, NPR1, NPR3, TIMP2, AKAP12
GO:0001570	5.10968e-05	5.2412	3.3855	12	31	vasculogenesis	GJC1, ADM, ZFPM2, HHEX, KDR, RASIP1, TMEM100, ACKR3, SOX17, FZD4, CAV1, QKI
GO:0030802	5.10968e-05	5.2412	3.3855	12	31	regulation of cyclic nucleotide biosynthetic process	CALCRL, ADCY7, ADM, ADRB1, ADRB2, ABCA1, EDNRB, GUCY1A2, NPR1, NPR3, TIMP2, AKAP12
GO:0048568	5.6222e-05	2.33458	17.1459	34	157	embryonic organ development	CDKN1C, CEBPA, TWIST2, ADM, EGFR, EPAS1, ZFPM2, GJA5, GRB2, HIPK2, HHEX, HOXB7, HOXB8, ID3, INSIG1, KDR, KMT2A, MMP16, MSX1, PCSK5, CLIC5, PROX1, RARRES2, RBP4, SOX17, SIX1, STK4, TAL1, TBX15, NR2F2, TWIST1, NRP1, MAFB
GO:0070887	5.68757e-05	1.62389	70.7174	101	666	cellular response to chemical stimulus	PDCD6, CALCRL, GLYAT, SPRY1, CDKN1C, CEBPA, ADIRF, FERMT2, IRAK3, LYST, FGD4, ADH1B, COL4A2, KLF6, CREB1, CSF2RB, CTGF, CYP1B1, VKORC1L1, CYP4B1, DAB2, AKR1C1, AKR1C2, DDX3X, DUSP1, DUSP3, AGTR1, ABCA1, LPAR1, EDNRB, EPAS1, EPHA3, F3, FABP4, ALDH2, ACSL1, TNRC6B, FLT1, SASH1, NR5A2, ACKR1, SAMHD1, LATS2, ANGPT1, ANGPT2, HIPK2, HHEX, ID1, IFI27, IFNGR1, IGFBP7, JAK1, KDR, KPNA4, RHOB, MAOA, MGST1,…
GO:0007186	6.00335e-05	2.32323	17.1883	34	160	G-protein coupled receptor signaling pathway	WASF2, CALCRL, ADCY7, MGLL, KCTD12, GPR146, MRGPRF, OR51E1, ADRB1, GPR180, AKR1C2, AKR1C1, APLNR, ABCA1, GPR116, LPHN3, ACKR1, GNG11, GPR4, ITGB1, NPR1, ENPP2, PPARG, AVPR1A, ACKR3, PTGDR, CXCL12, ELTD1, PREX2, FZD4, CAV1, CAV2, AKR1C3, NMT2, AKAP12
GO:0034308	6.99265e-05	7.44311	2.07499	9	19	primary alcohol metabolic process	ADH1B, CYP1B1, ALDH2, IGF1, PECR, RBP4, DGAT2, AKR1C3, DHRS3
GO:0098801	6.99265e-05	7.44311	2.07499	9	19	regulation of renal system process	ADRB1, AGTR1, EDNRB, GJA5, NPR1, AVPR1A, TACR1, SPX, ADIPOQ
GO:0010243	7.21796e-05	1.92006	31.5217	53	290	response to organonitrogen compound	CDO1, CEBPA, SORBS1, TMED10, RAB31, IRAK3, ADCY7, COL1A2, COL4A1, ACVR1C, ADM, CREB1, CTGF, KLB, DUSP1, EGFR, RHOQ, FYN, GNG11, GPD1, GRB2, HHEX, HMOX1, IGFBP5, AQP1, LEP, MGST1, MSX1, NNMT, ATP2B4, PCK1, PDE3B, ATP6V1H, PDK4, PIK3CA, PPARG, PID1, AVPR1A, PRKAR2B, RARRES2, RBP4, CXCL12, TACR1, TEK, THBD, TIMP4, UBE2B, CAV1, CAV2, IRS2, PEA15, ADIPOQ
GO:1901343	7.3756e-05	4.97806	3.49471	12	32	negative regulation of vasculature development	COL4A2, STAB1, ANGPT2, HHEX, NPR1, PDE3B, PTPRM, TEK, THBS4, MMRN2, ITGB1BP1, KLF4
GO:0003158	8.14743e-05	4.49827	4.04076	13	37	endothelium development	GJA4, GJA5, ID1, KDR, NOTCH4, PECAM1, TMEM100, PROX1, RDX, SOX17, NR2F2, APOLD1, NRP1
GO:1900544	9.00867e-05	5.36234	3.05787	11	28	positive regulation of purine nucleotide metabolic process	CALCRL, ADCY7, ADM, ADRB1, ADRB2, ABCA1, GUCY1A2, NPR1, PID1, TIMP2, AKAP12
GO:0048585	9.49643e-05	1.69761	51.1957	77	471	negative regulation of response to stimulus	PDCD6, G3BP1, CALCRL, SPRY1, DLC1, IRAK3, TNFAIP8L1, ADM, CR1, PRICKLE1, ADRB2, ADRBK2, DAB2, DDX3X, DUSP1, DUSP3, EGFR, MECOM, BRD4, FYN, KANK2, RGS22, LATS2, ANGPT1, ANGPT2, GRK5, GRB2, HIPK2, SH3KBP1, HHEX, HMOX1, APOD, IGF1, IGFBP5, ITGB1, LEP, DACT1, PDE3B, SERPINB9, PPARG, PID1, LMO3, PMEPA1, ACKR3, EPS15L1, BCL6, BICD1, CXCL12, C10orf54, SOX17, STK4, BST2, TEK, THBD, THY1, TIMP2, TLE1, TWI…
GO:0002719	0.000104009	16.4769	0.982888	6	9	negative regulation of cytokine production involved in immune response	IRAK3, ANGPT1, HMOX1, BCL6, C10orf54, BST2
GO:0061437	0.000104009	16.4769	0.982888	6	9	renal system vasculature development	ANGPT1, ANGPT2, AQP1, NOTCH3, PECAM1, NRP1
GO:0007169	0.000105494	1.8421	35.1087	57	323	transmembrane receptor protein tyrosine kinase signaling pathway	PDCD6, CDH5, ACTR2, WASF2, SPRY1, SORBS1, ADCY7, FGD4, CREB1, CTGF, KLB, ADRB2, DUSP3, AGO3, EGFR, EPHA3, F3, TNRC6B, FLT1, RHOQ, FYN, GHR, GRB2, SH3KBP1, HHEX, APOD, IGF1, IGFBP5, IGFBP6, JAK1, KDR, LEP, MYO1C, DDR2, PCSK5, PDE3B, ATP6V1H, PDK4, PIK3CA, PID1, PRKAR2B, PAG1, EPS15L1, RPS6KA2, ITSN1, VEGFC, TMEM204, MMRN2, FZD4, AFAP1L2, MKNK1, CAV1, CAV2, IRS2, NRP1, ADIPOQ, RASSF2
GO:0048662	0.000111675	8.25893	1.74736	8	16	negative regulation of smooth muscle cell proliferation	HMOX1, APOD, IGFBP5, NPR1, NPR3, PPARG, KLF4, ADIPOQ
GO:2000145	0.000114417	1.94418	28.1761	48	258	regulation of cell motility	PDCD6, DLC1, OLFM1, ACVR1C, CYP1B1, DAB2, LPAR1, EGFR, F3, PLXND1, FLT1, SASH1, SRPX2, ANGPT1, ANGPT2, HMOX1, APOD, IGF1, IGFBP5, AQP1, ITGB1, KDR, LAMA4, MCAM, MYO1C, DDR2, ENPP2, ROBO4, PROX1, PTPRM, RARRES2, RRAS, CXCL12, SRGAP2C, BST2, TACR1, TEK, NR2F2, THBS4, THY1, TWIST1, VEGFC, MMRN2, IRS2, NRP1, ITGB1BP1, KLF4, ADIPOQ
GO:0065007	0.000126384	1.4493	389.988	428	3571	biological regulation	AKT3, NAALAD2, KCNE3, PDCD6, CDH5, GJC1, ABCC9, GPC6, COL4A3BP, ARPC1B, ACTR2, G3BP1, WASF2, CALCRL, RCAN2, SPRY1, CDKN1C, CDKN2B, CDKN2C, IKZF1, CDO1, KLF2, DLC1, OLFM1, CEBPA, CEBPD, PROCR, SORBS1, CDC42EP3, IGF2BP2, KHDRBS3, CELF2, TNFSF13B, MGEA5, CTSC, LYVE1, SERINC3, TMED10, ADIRF, FERMT2, RAB31, STON1, FOXN3, PLA2G16, IRAK3, ADCY7, LYST, PDAP1, MGLL, KCTD12, GPR146, MRGPRF, TWIST2, ZNF641,…
GO:0043434	0.000130015	2.1879	18.5657	35	170	response to peptide hormone	CDO1, SORBS1, RAB31, ADCY7, ACVR1C, ADM, CREB1, CTGF, KLB, RHOQ, FYN, GHR, GNG11, GRB2, HHEX, IGFBP5, LEP, PCK1, PDE3B, ATP6V1H, PDK4, PIK3CA, PPARG, PID1, PRKAR2B, RARRES2, RBP4, CXCL12, TEK, TIMP4, UBE2B, CAV1, CAV2, IRS2, ADIPOQ
GO:0010604	0.00015679	1.48585	103.312	136	946	positive regulation of macromolecule metabolic process	PDCD6, CDKN1C, CDKN2B, IKZF1, KLF2, DLC1, OLFM1, CEBPA, CEBPD, SORBS1, MGEA5, CTSC, ADIRF, ADCY7, ACVR1C, KLF6, CR1, CREB1, PRICKLE1, CTGF, CUX1, ADRB2, DAB2, GADD45A, DDX3X, AGTR1, EBF1, LPAR1, EDNRB, EGFR, EPAS1, ETS2, MECOM, F3, ACSL1, ABLIM3, SPEN, ZNF423, TNRC6B, FLI1, FLT1, SASH1, ZFPM2, RHOQ, BRD4, MMD, NR5A2, EBF3, PARM1, PCOLCE2, GHR, RBMS3, ANGPT1, ANK2, TRIB2, HIPK2, CARD10, HHEX, HMOX…
GO:0050878	0.000172225	1.90378	28.6326	48	264	regulation of body fluid levels	CDO1, PROCR, ADCY7, LYST, MGLL, COL1A2, CREB1, DOCK11, TSC22D3, APLNR, STX2, F3, MMRN1, FLI1, ZFPM2, FYN, GJA5, GNAQ, ANGPT1, ANGPT2, GRB2, GUCY1A2, EFEMP2, HBB, EHD2, IGF1, AQP1, ITGB1, ITPK1, RHOB, ATP2B4, PDE11A, PDE3B, PECAM1, PIK3CA, APBB1IP, PRKAR2B, JAM2, STXBP1, TACR1, TEK, TFPI, THBD, VEGFC, VWF, CAV1, SLC7A6, CD36
GO:0045600	0.000181873	6.19991	2.29341	9	21	positive regulation of fat cell differentiation	CEBPA, ADIRF, CREB1, DACT1, PPARG, LMO3, RARRES2, ZBTB16, MEDAG
GO:0010563	0.000216656	2.09448	19.767	36	181	negative regulation of phosphorus metabolic process	SPRY1, CDKN1C, CDKN2B, CDKN2C, CEBPA, IRAK3, GADD45A, DUSP1, DUSP3, EDNRB, MECOM, FABP4, LATS2, GNAQ, ANGPT1, TRIB2, HHEX, IGF1, NPR3, DACT1, PPP1R1A, PID1, PRKAR2B, LMO3, PMEPA1, WNK1, NR2F2, THY1, TWIST1, UBE2B, ITCH, CAV1, IRS2, ITGB1BP1, KLF4, ADIPOQ
GO:2000026	0.000229838	1.65658	50.0631	74	477	regulation of multicellular organismal development	SPRY1, CDKN2B, IKZF1, OLFM1, IRAK3, MGLL, TWIST2, ACVR1C, CREB1, PRICKLE1, CTGF, CUX1, ADRB1, ADRB2, DAB2, TSC22D3, LPAR1, EDNRB, EPHA3, SPEN, ZFPM2, MMD, FYN, GNAQ, ACACB, HOXB7, HOXB8, IGF1, ITGB1, LAMA4, LEP, LOXL2, MAP1B, ASPA, MSX1, ZFHX3, NOTCH3, NOTCH4, DDR2, NTM, DACT1, PPARG, PROX1, RBP4, BCL6, RXRA, S100B, CXCL12, SOX17, SIX1, SRGAP2C, TAL1, TCF4, THY1, TIMP2, VIM, ZBTB16, GDPD5, APOLD1…
GO:0019220	0.000229918	2.16376	17.6153	33	167	regulation of phosphate metabolic process	SPRY1, CDKN1C, CDKN2B, CDKN2C, CEBPA, IRAK3, DUSP1, DUSP3, MECOM, FABP4, BRD4, LATS2, SRPX2, GNAQ, GRB2, TRIB2, HHEX, ID1, DACT1, PPP1R1A, LMO3, PMEPA1, RRAS, WNK1, NR2F2, THY1, TWIST1, UBE2B, ITCH, IRS2, KLF4, MAP4K4, NUAK1
GO:0030801	0.00023279	5.17137	2.83945	10	26	positive regulation of cyclic nucleotide metabolic process	CALCRL, ADCY7, ADM, ADRB1, ADRB2, ABCA1, GUCY1A2, NPR1, TIMP2, AKAP12
GO:0048583	0.000240109	1.53294	79.5955	108	771	regulation of response to stimulus	ACTR2, WASF2, RCAN2, CDKN1C, CDKN2B, SORBS1, TNFSF13B, CTSC, SERINC3, ADIRF, MGLL, KCTD12, FGD4, CREB1, DOCK11, CTGF, FGD5, KLB, ADRB1, CYP1B1, AKR1C2, AKR1C1, GADD45A, AGTR1, ABCA1, LPAR1, EDNRB, AGO3, EPHA3, STX2, F3, FABP4, FCGR2B, AAK1, ZNF423, TNRC6B, RFTN1, FLT1, SASH1, RHOQ, SAMHD1, GHR, GNAQ, GPX4, TRIB2, CARD10, LMCD1, ID1, IFNGR1, IGFBP6, JAK1, KDR, RHOB, KMT2A, MSX1, MYO1C, NFATC1, NFA…
GO:0006140	0.000252913	3.63346	5.02365	14	46	regulation of nucleotide metabolic process	CALCRL, ADCY7, ADM, ADRB1, ADRB2, ABCA1, EDNRB, GUCY1A2, ME1, NPR1, NPR3, PID1, TIMP2, AKAP12
GO:0009888	0.000259882	1.56263	67.2792	94	626	tissue development	GJC1, SPRY1, CDKN2B, IKZF1, KLF2, DLC1, OLFM1, COL4A1, COL4A2, COL12A1, ADM, CREB1, CCM2L, PRICKLE1, CTGF, CUX1, ADRB1, ADRB2, CYP1B1, DAB2, AKR1C1, AKR1C2, TSC22D3, DUSP1, EDNRB, EGFR, EMP1, EPHA3, STX2, MECOM, FABP5, PLXND1, FLT1, ZFPM2, KLHL3, LATS2, GNAQ, GPM6A, GRB2, HIPK2, HHEX, HOXB7, ID3, APOD, IGF1, IGFBP5, AQP1, FAM101B, ITGB1, LEP, LOXL2, MEOX1, MEOX2, MSX1, NFATC1, DDR2, PLAGL1, CLIC5…
GO:0042744	0.000265836	20.5639	0.764468	5	7	hydrogen peroxide catabolic process	GPX3, GPX4, HBB, PXDN, CAT
GO:0031623	0.000278325	5.72176	2.40261	9	22	receptor internalization	CALCRL, RAB31, ADM, ADRBK2, GHR, ANGPT1, GRB2, ACKR3, CAV1
GO:1901615	0.000343751	2.13551	17.2551	32	158	organic hydroxy compound metabolic process	CEBPA, PLA2G16, ADH1B, CYP1B1, AKR1C1, ABCA1, EPAS1, ALDH2, FABP5, NR5A2, ACADL, IGF1, INSIG1, ITPK1, LEP, MAOA, NPR1, PCK1, ENPP2, ACER3, PECR, PROX1, RBP4, RXRA, GDPD5, DGAT2, CAT, PDXK, SCARF1, AKR1C3, DHRS3, ZEB2
GO:0016101	0.000359716	4.33718	3.49471	11	32	diterpenoid metabolic process	GPC6, CYP1B1, AKR1C1, EGFR, LPL, PECR, RARRES2, RBP4, DGAT2, AKR1C3, DHRS3
GO:0007154	0.000383382	1.51301	84.5889	112	866	cell communication	AKT3, CDH5, GJC1, ABCC9, GPC6, COL4A3BP, ACTR2, WASF2, CALCRL, CEBPA, CDC42EP3, TNFSF13B, LYVE1, FERMT2, RAB31, ADCY7, PDAP1, GPR146, MRGPRF, COL1A2, KLF6, CR1, OR51E1, CSF2RB, GPR180, AKR1C1, AGTR1, APLNR, EDNRB, AGO3, EPAS1, STX2, ERG, ALDH2, ACSL1, FCGR2B, GPR116, RHOBTB3, SPEN, TNRC6B, PLXND1, STAB1, RFTN1, LPHN3, NR5A2, ACKR1, SAMHD1, GJA4, PDE7B, GNG11, GPR4, ANGPT2, GUCY1A2, EFEMP2, IFI27,…
GO:0030900	0.000414295	2.31636	13.1052	26	120	forebrain development	IKZF1, DLC1, CREB1, EGFR, EMX2, MECOM, FYN, GNAQ, HHEX, AQP1, MSX1, NOTCH3, PCDH9, AVPR1A, PROX1, PTPRS, CXCL12, SRGAP2C, TACC1, NR2F2, GDPD5, SHANK3, NRP1, PLXNA4, ZEB2
GO:1901700	0.000461222	1.79634	30.6179	49	290	response to oxygen-containing compound	CALCRL, SORBS1, RAB31, IRAK3, MGLL, COL1A2, COL4A1, ACVR1C, ADM, CREB1, CSF2RB, KLB, AKR1C1, AKR1C2, EDNRB, ACSL1, SASH1, RHOQ, GNG11, GPD1, ANGPT2, GRB2, HHEX, IGFBP5, KCNJ8, ME1, ATP2B4, PCK1, PDE3B, ATP6V1H, PDK4, PIK3CA, PID1, PRKAR2B, PTGDR, PTGER3, GPAM, RARRES2, RPS6KA2, CXCL12, TEK, THBD, TIMP4, UBE2B, DGAT2, CAV1, CAV2, IRS2
GO:0043067	0.000463675	1.57225	57.9904	82	531	regulation of programmed cell death	PDCD6, DLC1, CTSC, SERINC3, TWIST2, FGD4, DCUN1D3, ACVR1C, ADM, CTGF, ADRB1, CYP1B1, DAB2, GADD45A, DDX3X, TSC22D3, DUSP1, LPAR1, EDNRB, EGFR, MECOM, F3, FYN, KANK2, ANGPT1, GRK5, HIPK2, CARD10, HMOX1, ID1, ID3, IFI27, IGF1, AQP1, ITGB1, KDR, RHOB, LEP, MSX1, G0S2, PDK4, ZAK, SERPINB9, PIK3CA, ZFAND6, PPARG, PPP2R1B, ACKR3, GPAM, BCL6, RPS6KA2, S100A8, S100A9, S100B, CXCL12, CIDEC, ITSN1, SIX1, S…
GO:0006639	0.000464387	3.19516	5.89733	15	54	acylglycerol metabolic process	MGLL, FABP4, ACSL1, GPD1, INSIG1, LPL, PCK1, PLIN1, AGPAT3, GPAM, THRSP, ELOVL7, DGAT2, CAT, CAV1
GO:0010595	0.000469636	4.59478	3.05787	10	28	positive regulation of endothelial cell migration	PDCD6, SASH1, SRPX2, ANGPT1, KDR, PROX1, TEK, VEGFC, NRP1, ITGB1BP1
GO:0001945	0.000471562	9.88185	1.20131	6	11	lymph vessel development	KDR, PROX1, PTPN14, NR2F2, VEGFC, TMEM204
GO:0019216	0.000481002	2.71139	8.44221	19	78	regulation of lipid metabolic process	SORBS1, CREB1, AGTR1, GPR116, FLT1, IGFBP7, LEP, PDK4, PPARG, AVPR1A, RARRES2, TEK, THRSP, TWIST1, CAV1, IRS2, KLF4, ADIPOQ, NR1D2
GO:0051348	0.000504983	2.32402	12.5591	25	115	negative regulation of transferase activity	SPRY1, CDKN1C, CDKN2B, CDKN2C, CEBPA, IRAK3, GADD45A, DUSP1, DUSP3, FABP4, LATS2, GNAQ, TRIB2, HHEX, ANAPC5, PPARG, PPP1R1A, PRKAR2B, WNK1, NR2F2, THY1, CAV1, IRS2, ITGB1BP1, ADIPOQ
GO:0030029	0.000509749	1.87748	25.2275	42	231	actin filament-based process	ARPC1B, ACTR2, WASF2, DLC1, SORBS1, CDC42EP3, LDB3, FGD4, CTGF, FGD5, ADRB1, DIAPH2, EPHA3, ABLIM3, EPB41L3, RHOQ, DAAM2, ANK2, GRB2, EHD2, AQP1, FAM101B, ITGB1, PROX1, RHOJ, RDX, BCL6, S100A9, S100A10, CXCL12, SPTAN1, SPTBN1, BST2, TACR1, TEK, TMOD1, VIM, GAS7, SHANK3, SCIN, CFLAR, ITGB1BP1
GO:0040007	0.000519541	1.72569	35.6024	55	326	growth	SPRY1, CDKN1C, CDKN2C, IKZF1, KLF2, MGLL, DCUN1D3, ADM, CREB1, CCM2L, CTGF, ADRB1, ADRB2, DDX3X, AGTR1, EMP1, FHL1, RFTN1, BRD4, LATS2, GHR, HHEX, ACACB, APOD, IGF1, IGFBP5, IGFBP6, IGFBP7, ITGB1, LEP, MAP1B, MSX1, NPR1, DDR2, PIK3CA, PPARG, BNC2, AVPR1A, PROX1, GPAM, RBP4, BCL6, S100A8, S100A9, CXCL12, SOX17, SIX1, STK4, BST2, ITCH, NRP1, CFLAR, PLXNA4, CD36, MORF4L2
GO:0046326	0.000523672	7.21368	1.63815	7	15	positive regulation of glucose import	SORBS1, MGEA5, RHOQ, IGF1, RARRES2, IRS2, ADIPOQ
GO:0033002	0.000524612	2.88633	7.20784	17	66	muscle cell proliferation	CALCRL, EGFR, ANGPT1, HMOX1, APOD, IGF1, IGFBP5, NOTCH3, NPR1, NPR3, PPARG, RBP4, SIX1, TACR1, CFLAR, KLF4, ADIPOQ
GO:0043408	0.000559567	1.86718	25.3367	42	232	regulation of MAPK cascade	SPRY1, IRAK3, CTGF, KLB, ADRB2, DAB2, GADD45A, DUSP1, DUSP3, LPAR1, EGFR, MECOM, FLT1, SASH1, GHR, ANGPT1, GRB2, TRIB2, HIPK2, ID1, IGF1, ITGB1, KDR, LEP, DACT1, ZAK, LMO3, ACKR3, RRAS, TEK, TIMP2, FZD4, ITCH, CAV1, CAV2, NRP1, ITGB1BP1, KLF4, ADIPOQ, MAP4K4, CD36, ZEB2
GO:0007507	0.000578443	1.94799	21.5143	37	197	heart development	GJC1, COL4A3BP, CALCRL, DLC1, OLFM1, ADM, CCM2L, PRICKLE1, ADRB1, APLNR, MECOM, PLXND1, ZFPM2, GJA5, GNAQ, ANK2, HHEX, ACACB, ID1, ID3, ITGB1, KCNJ8, MSX1, NFATC1, PCSK5, PPARG, PROX1, RBP4, RPS6KA2, RXRA, SOX17, SIX1, STK4, TEK, TWIST1, NRP1, DHRS3
GO:0032956	0.000588634	2.44874	10.5933	22	97	regulation of actin cytoskeleton organization	ARPC1B, ACTR2, WASF2, DLC1, CDC42EP3, CTGF, EPHA3, RHOQ, GRB2, PROX1, RDX, S100A10, CXCL12, SPTAN1, SPTBN1, BST2, TACR1, TEK, TMOD1, SHANK3, SCIN, ITGB1BP1
GO:0001938	0.00059847	4.95671	2.62103	9	24	positive regulation of endothelial cell proliferation	PDCD6, F3, KDR, PROX1, CXCL12, TEK, THBS4, CAV2, NRP1
GO:0043065	0.000604228	1.84431	26.2103	43	240	positive regulation of apoptotic process	PDCD6, DLC1, CTSC, SERINC3, FGD4, DCUN1D3, ACVR1C, ADM, CTGF, ADRB1, CYP1B1, GADD45A, DDX3X, DUSP1, LPAR1, F3, ID3, IFI27, ITGB1, RHOB, MSX1, G0S2, ZAK, PPARG, PPP2R1B, BCL6, RPS6KA2, S100A8, S100A9, S100B, ITSN1, BOK, STK4, ZBTB16, SOX7, SRPX, CASP10, SCIN, CAV1, AKR1C3, PEA15, CFLAR, ADIPOQ
GO:0001932	0.000610746	1.64506	43.2471	64	396	regulation of protein phosphorylation	SPRY1, CDKN1C, CDKN2B, CDKN2C, CEBPA, IRAK3, ADCY7, CTGF, ADRB2, DAB2, GADD45A, DUSP1, DUSP3, LPAR1, EDNRB, EGFR, FABP4, ACSL1, FLT1, SASH1, BRD4, MMD, LATS2, GHR, GNAQ, ANGPT1, TRIB2, HIPK2, CARD10, HHEX, IGF1, ITGB1, KDR, LEP, DDR2, ATP2B4, ZAK, PIK3CA, LRRN3, PPP1R1A, PID1, FKBP14, PRR5, PRKAR2B, PROX1, PMEPA1, RARRES2, WNK1, STK4, TEK, NR2F2, THBS4, THY1, TWIST1, UBE2B, VEGFC, FZD4, AFAP1L2, …
GO:0010952	0.000641681	2.7241	7.97231	18	73	positive regulation of peptidase activity	PDCD6, DLC1, ACVR1C, CR1, CTGF, DDX3X, F3, PCOLCE2, IFI27, PCOLCE, PPARG, S100A8, S100A9, BOK, SOX7, CASP10, CAV1, CFLAR
GO:0042448	0.000643394	32.8511	0.546049	4	5	progesterone metabolic process	ADM, AKR1C1, AKR1C2, AKR1C3
GO:0072012	0.000645232	13.7063	0.873678	5	8	glomerulus vasculature development	ANGPT1, ANGPT2, AQP1, NOTCH3, PECAM1
GO:2000811	0.000645232	13.7063	0.873678	5	8	negative regulation of anoikis	ITGB1, PDK4, PIK3CA, TLE1, CAV1
GO:0010942	0.000648892	1.82304	27.084	44	248	positive regulation of cell death	PDCD6, DLC1, CTSC, SERINC3, FGD4, DCUN1D3, ACVR1C, ADM, CTGF, ADRB1, CYP1B1, GADD45A, DDX3X, DUSP1, LPAR1, F3, HBB, ID3, IFI27, ITGB1, RHOB, MSX1, G0S2, ZAK, PPARG, PPP2R1B, BCL6, RPS6KA2, S100A8, S100A9, S100B, ITSN1, BOK, STK4, ZBTB16, SOX7, SRPX, CASP10, SCIN, CAV1, AKR1C3, PEA15, CFLAR, ADIPOQ
GO:0030099	0.000654599	2.19496	14.1973	27	130	myeloid cell differentiation	WASF2, CDKN1C, CDKN2B, IKZF1, KLF2, CEBPA, TWIST2, CREB1, DAB2, EPAS1, FLI1, HIPK2, HHEX, HOXB7, HOXB8, LEP, NFATC1, PPARG, BCL6, TAL1, ZBTB16, FAM213A, PIR, SCIN, ADIPOQ, RASSF2, MAFB
GO:0001101	0.000670019	2.70918	7.99418	18	74	response to acid chemical	CDO1, COL1A2, COL4A1, CTGF, AKR1C1, AKR1C2, EGFR, ACSL1, ATP2B4, PDK4, PID1, AVPR1A, PTGDR, TACR1, DGAT2, AKR1C3, ADIPOQ
GO:0044281	0.000686317	1.44752	91.2994	119	836	small molecule metabolic process	GPC6, COL4A3BP, AASS, CALCRL, GLYAT, CDO1, CEBPA, MGEA5, LYVE1, SERINC3, PLA2G16, ADCY7, MGLL, ADH1B, ADM, CTGF, ADRB1, ADRB2, CYP1B1, VKORC1L1, CYP4B1, AKR1C1, AKR1C2, ECHS1, ABCA1, EDNRB, PTPLB, FABP4, ALDH2, FABP5, ACSL1, FAH, NMNAT2, NR5A2, SAMHD1, GBE1, GHR, PDE7B, GNG11, GNS, GPD1, ANGPT1, GPX4, GUCY1A2, HBB, HMOX1, ACACB, ACADL, CHSY3, IGF1, AQP1, INSIG1, ITPK1, LEP, FADS3, LPL, MARCKS, MA…
GO:0007417	0.000693799	1.7368	32.7629	51	300	central nervous system development	CDKN2C, IKZF1, DLC1, COL4A1, CREB1, EGFR, EML1, EMX2, MECOM, MYCBP2, FYN, GNAQ, HHEX, HOXB8, ID3, APOD, IGF1, AQP1, ITGB1, LEP, ASPA, MSX1, ZFHX3, NOTCH3, PCDH9, PPARG, AVPR1A, PROX1, PTPRS, S100B, CXCL12, SIX1, SRGAP2C, BOK, STK4, TACC1, TAL1, NR2F2, TIMP2, TIMP4, VIM, ZBTB16, GDPD5, FZD4, SHANK3, IRS2, NRP1, PLXNA4, ZEB2, MAFB
GO:0010033	0.000699115	1.54247	60.5674	84	584	response to organic substance	PDCD6, CALCRL, SPRY1, CDKN1C, CDKN2B, MGEA5, CTSC, FERMT2, MGLL, FGD4, COL4A2, KLF6, CSF2RB, CYP1B1, DAB2, GPR180, AKR1C1, AKR1C2, DUSP3, EDNRB, AGO3, EPHA3, F3, ACSL1, TNRC6B, RFTN1, FLT1, SASH1, NR5A2, ACKR1, SAMHD1, LATS2, ANGPT1, ANGPT2, ANK2, GPX3, HIPK2, ACACB, ID1, IFI27, IFNGR1, JAK1, KCNJ8, KDR, KPNA4, ME1, MYO1C, NCAM1, PCSK5, SERPINB9, ZFAND6, FKBP14, TMEM100, B2M, PMEPA1, ACKR3, PTGDR…
GO:0051272	0.000711221	2.11377	15.7262	29	144	positive regulation of cellular component movement	PDCD6, DAB2, LPAR1, EGFR, F3, FLT1, SASH1, SRPX2, ANGPT1, IGF1, AQP1, ITGB1, KDR, MCAM, MYO1C, DDR2, PROX1, RARRES2, BCL6, CXCL12, SRGAP2C, TACR1, TEK, THBS4, TWIST1, VEGFC, IRS2, NRP1, ITGB1BP1
GO:0023014	0.000718815	1.77563	29.5958	47	271	signal transduction by phosphorylation	SPRY1, IRAK3, ACVR1C, CREB1, CTGF, KLB, ADRB2, DAB2, GADD45A, DUSP1, DUSP3, LPAR1, EGFR, MECOM, FLT1, SASH1, GHR, ANGPT1, GRB2, TRIB2, HIPK2, ID1, IGF1, ITGB1, KDR, LEP, DACT1, ZAK, LMO3, ACKR3, RPS6KA2, RRAS, STK4, TEK, TIMP2, FZD4, ITCH, SHANK3, CAV1, CAV2, NRP1, ITGB1BP1, KLF4, ADIPOQ, MAP4K4, CD36, ZEB2
GO:0030819	0.000734175	5.50119	2.1842	8	20	positive regulation of cAMP biosynthetic process	CALCRL, ADCY7, ADM, ADRB1, ADRB2, ABCA1, TIMP2, AKAP12
GO:0070373	0.000734175	5.50119	2.1842	8	20	negative regulation of ERK1 and ERK2 cascade	SPRY1, DUSP1, DUSP3, IGF1, LMO3, ITGB1BP1, KLF4, ADIPOQ
GO:0030336	0.000755129	2.59393	8.73678	19	80	negative regulation of cell migration	DLC1, OLFM1, ACVR1C, CYP1B1, ANGPT2, HMOX1, APOD, IGFBP5, ROBO4, PTPRM, RRAS, CXCL12, BST2, NR2F2, THY1, MMRN2, ITGB1BP1, KLF4, ADIPOQ
GO:0010632	0.000760969	2.77193	7.42626	17	68	regulation of epithelial cell migration	PDCD6, SASH1, SRPX2, ANGPT1, ANGPT2, AQP1, KDR, PROX1, PTPRM, TACR1, TEK, NR2F2, VEGFC, MMRN2, NRP1, ITGB1BP1, KLF4
GO:0007596	0.000842864	1.86698	23.4801	39	215	blood coagulation	PROCR, LYST, MGLL, COL1A2, DOCK11, STX2, F3, MMRN1, ZFPM2, FYN, GNAQ, ANGPT1, ANGPT2, GRB2, GUCY1A2, EFEMP2, HBB, EHD2, IGF1, ITGB1, ITPK1, RHOB, ATP2B4, PDE11A, PDE3B, PECAM1, PIK3CA, APBB1IP, PRKAR2B, JAM2, STXBP1, TEK, TFPI, THBD, VEGFC, VWF, CAV1, SLC7A6, CD36
GO:0014812	0.000845922	4.64591	2.73024	9	25	muscle cell migration	LPAR1, IGF1, IGFBP5, SIX1, TACR1, THBS4, NRP1, ITGB1BP1, ADIPOQ
GO:0044062	0.000856566	8.2331	1.31052	6	12	regulation of excretion	AGTR1, EDNRB, NPR1, AVPR1A, TACR1, SPX
GO:0051962	0.000862057	2.22317	12.996	25	119	positive regulation of nervous system development	CUX1, LPAR1, EPHA3, SPEN, MMD, FYN, SRPX2, IGF1, ITGB1, MAP1B, ASPA, PPARG, PROX1, BCL6, CXCL12, SRGAP2C, TCF4, TIMP2, VEGFC, GDPD5, SHANK3, SCARF1, NRP1, CBFA2T2
GO:0030814	0.000878383	4.13351	3.27629	10	30	regulation of cAMP metabolic process	CALCRL, ADCY7, ADM, ADRB1, ADRB2, ABCA1, EDNRB, NPR3, TIMP2, AKAP12
GO:0048545	0.000979638	2.09306	15.2894	28	140	response to steroid hormone	CDO1, CEBPA, MGEA5, ADM, CTGF, DUSP1, EGFR, NR5A2, GHR, GPX4, HMOX1, IGFBP7, AQP1, SERPINB9, PPARG, AVPR1A, PTGDS, RXRA, S100B, TACR1, KLF9, TEK, NR2F2, CA4, CAV1, AKR1C3, ADIPOQ, NR1D2
GO:0051241	0.00102238	1.70964	32.4873	50	303	negative regulation of multicellular organismal process	KLF2, OLFM1, PROCR, IRAK3, TWIST2, ACVR1C, ADM, PRICKLE1, ADRB1, ADRB2, TSC22D3, LPAR1, EDNRB, ZFPM2, GJA5, ANGPT1, TRIB2, HMOX1, HOXB8, ID1, ID3, APOD, IGF1, IGFBP5, ITGB1, LEP, NOTCH3, PPARG, AVPR1A, RBP4, BCL6, S100B, C10orf54, SOX17, SIX1, SRGAP2C, STK4, BST2, NR2F2, THBD, THY1, TWIST1, VIM, ZBTB16, SPX, ITCH, NRP1, CBFA2T2, ADIPOQ, MAFB
GO:0023051	0.00109538	1.49592	66.7164	90	647	regulation of signaling	RCAN2, CDKN1C, CDKN2B, SORBS1, MGEA5, CTSC, SERINC3, KCTD12, FGD4, CREB1, DOCK11, CTGF, FGD5, KLB, ADRB1, CYP1B1, AKR1C2, AKR1C1, GADD45A, ABCA1, LPAR1, EPHA3, F3, AAK1, ZNF423, FLT1, SASH1, RHOQ, BRD4, GHR, GJA5, GNAQ, ANGPT1, ANK2, TRIB2, CARD10, LMCD1, ID1, IFNGR1, IGFBP6, JAK1, KDR, RHOB, MARCKS, MSX1, MYO1C, G0S2, PDE4A, ZAK, ZFAND6, RASIP1, PPP2R1B, ELP2, PRR5, ARHGEF40, PRKAR2B, PAG1, RALG…
GO:0051716	0.00111706	1.40668	118.206	146	1192	cellular response to stimulus	AKT3, CDH5, ABCC9, GPC6, COL4A3BP, ACTR2, G3BP1, WASF2, RCAN2, DLC1, CDC42EP3, TNFSF13B, CTSC, LYVE1, SERINC3, FOXN3, PDAP1, MGLL, KCTD12, GPR146, MRGPRF, TNFAIP8L1, ACVR1C, ADM, CR1, DOCK11, OR51E1, PRICKLE1, ADRB1, ADRB2, ADRBK2, GPR180, GADD45A, APLNR, STX2, ERG, MECOM, FCGR2B, GPR116, RHOBTB3, AAK1, SPEN, ZNF423, PLXND1, RFTN1, LPHN3, BRD4, RGS22, PDE7B, GNAQ, GPR4, GRK5, ANK2, TRIB2, GUCY1A2…
GO:0032870	0.00114807	1.86243	22.2826	37	205	cellular response to hormone stimulus	SORBS1, RAB31, ADCY7, KLB, DUSP1, EGFR, ACSL1, RHOQ, NR5A2, FYN, LATS2, GHR, GNG11, GRB2, IGFBP7, AQP1, LEP, PDE3B, ATP6V1H, PDK4, SERPINB9, PIK3CA, PPARG, PID1, AVPR1A, PRKAR2B, PTGDR, RARRES2, RXRA, KLF9, NR2F2, UBE2B, CAV1, CAV2, IRS2, ADIPOQ, NR1D2
GO:0051271	0.00116718	2.41405	9.71967	20	89	negative regulation of cellular component movement	DLC1, OLFM1, ACVR1C, CYP1B1, ANGPT2, HMOX1, APOD, IGFBP5, ROBO4, PTPRM, RRAS, CXCL12, BST2, NR2F2, THY1, MMRN2, NRP1, ITGB1BP1, KLF4, ADIPOQ
GO:0007423	0.00116932	1.93674	19.2209	33	176	sensory organ development	CDKN1C, IKZF1, CEBPA, TWIST2, COL4A1, CUX1, CYP1B1, EGFR, GPM6A, HIPK2, IGF1, IGFBP7, AQP1, INSIG1, MSX1, CLIC5, BNC2, PROX1, RHOJ, PTPRM, RBP4, RXRA, SIX1, THY1, TWIST1, VIM, FZD4, NRP1, CHRDL1, KLF4, LPPR4, MAFB
GO:0007045	0.00117218	3.93583	3.3855	10	31	cell-substrate adherens junction assembly	DLC1, SORBS1, FERMT2, EPHA3, APOD, KDR, S100A10, TEK, THY1, ITGB1BP1
GO:0050900	0.00120016	2.09104	14.7433	27	135	leukocyte migration	PROCR, LYST, COL1A2, EDNRB, FLT1, FYN, ANGPT1, ANGPT2, GRB2, HMOX1, APOD, ITGB1, LEP, PECAM1, PIK3CA, JAM2, RARRES2, S100A8, S100A9, CXCL12, TACR1, TEK, THBD, THBS4, VEGFC, CAV1, SLC7A6
GO:0071901	0.00123007	2.97677	5.78812	14	53	negative regulation of protein serine/threonine kinase activity	SPRY1, CDKN1C, CDKN2B, CDKN2C, CEBPA, IRAK3, DUSP1, DUSP3, LATS2, HHEX, PRKAR2B, NR2F2, CAV1, ADIPOQ
GO:0010720	0.00125706	2.02345	16.2723	29	149	positive regulation of cell development	OLFM1, CUX1, ADRB1, DAB2, LPAR1, EPHA3, SPEN, MMD, FYN, ITGB1, MAP1B, ASPA, PPARG, PROX1, BCL6, S100A10, CXCL12, SRGAP2C, TCF4, TIMP2, TWIST1, VEGFC, GDPD5, SHANK3, SCARF1, NRP1, CBFA2T2, ADIPOQ
GO:0001558	0.001258	2.15299	13.3236	25	122	regulation of cell growth	CDKN2C, MGLL, DCUN1D3, CTGF, ADRB1, DDX3X, AGTR1, FHL1, IGFBP5, IGFBP6, IGFBP7, MAP1B, MSX1, NPR1, PPARG, AVPR1A, BCL6, S100A8, S100A9, CXCL12, SOX17, BST2, ITCH, NRP1, PLXNA4
GO:0051248	0.00128209	1.67967	33.6366	51	308	negative regulation of protein metabolic process	SPRY1, CDKN1C, CDKN2B, CDKN2C, OLFM1, CEBPA, IGF2BP2, MGEA5, IRAK3, CR1, GADD45A, DDX3X, DUSP1, DUSP3, EDNRB, AGO3, EGFR, FABP4, MYCBP2, FYN, LATS2, GNAQ, ANGPT1, TRIB2, HHEX, APOD, IGFBP5, AQP1, ATP2B4, ANAPC5, SERPINB6, SERPINB9, PPP1R1A, PID1, PRKAR2B, PMEPA1, WNK1, BST2, NR2F2, TFPI, THY1, TIMP2, TIMP3, TIMP4, TWIST1, UBE2B, ITIH5, CAV1, ITGB1BP1, KLF4, ADIPOQ
GO:0002024	0.0012964	Inf	0.327629	3	3	diet induced thermogenesis	ADRB1, ADRB2, CLIC5
GO:0014745	0.0012964	Inf	0.327629	3	3	negative regulation of muscle adaptation	MGEA5, ATP2B4, KLF4
GO:0021785	0.0012964	Inf	0.327629	3	3	branchiomotor neuron axon guidance	MYCBP2, NRP1, PLXNA4
GO:0030948	0.0012964	Inf	0.327629	3	3	negative regulation of vascular endothelial growth factor receptor signaling pathway	PDCD6, HHEX, MMRN2
GO:0046898	0.0012964	Inf	0.327629	3	3	response to cycloheximide	KLF2, GHR, KLF4
GO:0048014	0.0012964	Inf	0.327629	3	3	Tie signaling pathway	ANGPT1, ANGPT2, TEK
GO:0060839	0.0012964	Inf	0.327629	3	3	endothelial cell fate commitment	PROX1, NR2F2, NRP1
GO:0071395	0.0012964	Inf	0.327629	3	3	cellular response to jasmonic acid stimulus	AKR1C1, AKR1C2, AKR1C3
GO:0071637	0.0012964	Inf	0.327629	3	3	regulation of monocyte chemotactic protein-1 production	APOD, TWIST1, ADIPOQ
GO:0034329	0.00130672	2.4513	9.11214	19	84	cell junction assembly	CDH5, CDH6, GJC1, DLC1, SORBS1, FERMT2, EPHA3, EPB41L3, FLNC, GJA4, GJA5, ANK2, APOD, ITGB1, MYO1C, CADM3, DST, THY1, TNS1
GO:0008217	0.00131968	3.53951	4.00077	11	37	regulation of blood pressure	COL1A2, AGTR1, EDNRB, HBB, HMOX1, LEP, NPR1, NPR3, PCSK5, PPARG, RPS6KA2
GO:0045909	0.00132176	10.2775	0.982888	5	9	positive regulation of vasodilation	ADM, EGFR, GJA5, HMOX1, PTPRM
GO:0061298	0.00132176	10.2775	0.982888	5	9	retina vasculature development in camera-type eye	COL4A1, CYP1B1, RHOJ, FZD4, NRP1
GO:0070293	0.00132176	10.2775	0.982888	5	9	renal absorption	KLHL3, HBB, AQP1, AKR1C3, ADIPOQ
GO:0032989	0.00138844	1.5129	57.4443	79	526	cellular component morphogenesis	COL4A3BP, ACTR2, WASF2, KLF2, DLC1, OLFM1, CDC42EP3, FERMT2, LDB3, MGLL, FGD4, COL4A1, COL4A2, CREB1, FGD5, CUX1, DAB2, EGFR, EPHA3, ABLIM3, MYCBP2, TTLL5, PLXND1, EPB41L3, RHOQ, FYN, GPM6A, ANK2, GRB2, SH3KBP1, ID1, FAM101B, ITGB1, KDR, RHOB, LOXL2, MAP1B, MSX1, NCAM1, NFATC1, NOTCH4, COL5A3, DACT1, CLIC5, PALMD, PID1, PROX1, RHOJ, KIAA1377, PTPRM, BCL6, RPS6KA2, RRAS, S100A10, S100B, CXCL12, SO…
GO:0010646	0.00142492	1.47983	67.2601	90	652	regulation of cell communication	RCAN2, CDKN1C, CDKN2B, SORBS1, MGEA5, CTSC, SERINC3, KCTD12, FGD4, CREB1, DOCK11, CTGF, FGD5, KLB, ADRB1, CYP1B1, AKR1C2, AKR1C1, GADD45A, ABCA1, LPAR1, EPHA3, F3, AAK1, ZNF423, FLT1, SASH1, RHOQ, BRD4, GHR, GJA5, GNAQ, ANGPT1, ANK2, TRIB2, CARD10, LMCD1, ID1, IFNGR1, IGFBP6, JAK1, KDR, RHOB, MARCKS, MSX1, MYO1C, G0S2, PDE4A, ZAK, ZFAND6, RASIP1, PPP2R1B, ELP2, PRR5, ARHGEF40, PRKAR2B, PAG1, RALG…
GO:0010743	0.00144509	7.05541	1.41973	6	13	regulation of macrophage derived foam cell differentiation	AGTR1, ABCA1, LPL, PPARG, ADIPOQ, CD36
GO:0048870	0.00150628	1.86229	21.0399	35	200	cell motility	GPC6, WASF2, PROCR, PTP4A3, LYST, COL1A2, CTGF, AGTR1, EDNRB, EMX2, EPHA3, TTLL5, FYN, GPM6A, GRB2, SH3KBP1, ID1, JAK1, LEP, LOXL2, NFATC2, PECAM1, PIK3CA, JAM2, S100A8, S100A9, SOX17, SIX1, DST, THBD, TNS1, CAV1, NAV1, SLC7A6, ZEB2
GO:0050873	0.00152875	4.71327	2.40261	8	22	brown fat cell differentiation	CEBPA, ADRB1, ADRB2, FABP4, PPARG, RARRES2, EBF2, ADIPOQ
GO:0042493	0.00153974	2.01909	15.7262	28	144	response to drug	ADIRF, LYST, CREB1, CYP4B1, ABCA1, EGFR, EMX2, ACSL1, FYN, ACACB, APOD, AQP1, ITGB1, LPL, MGST1, KMT2A, NFATC2, NNMT, PDE4A, PPARG, B2M, PTPRM, TIMP2, TIMP4, UBE2B, VEGFC, CA4, ADIPOQ
GO:0051240	0.00170715	1.6219	37.3848	55	352	positive regulation of multicellular organismal process	PDCD6, SPRY1, IKZF1, OLFM1, CEBPA, IRAK3, ADM, CREB1, CCM2L, CTGF, ADRB1, ADRB2, CYP1B1, DAB2, DDX3X, EGFR, F3, FLT1, SASH1, ZFPM2, GHR, GJA5, ANGPT1, ANGPT2, HIPK2, HMOX1, ACACB, HOXB7, AQP1, KDR, RHOB, LEP, LOXL2, DDR2, CLIC5, TMEM100, PTGER3, GPAM, PTPRM, RRAS, SOX17, SIX1, TAL1, TEK, THBD, TWIST1, ZBTB16, ITCH, AFAP1L2, SCIN, CAV1, IL18R1, ITGB1BP1, ADIPOQ, CD36
GO:0030947	0.00173173	16.5098	0.652174	4	6	regulation of vascular endothelial growth factor receptor signaling pathway	FLT1, VEGFC, TMEM204, FZD4
GO:0001765	0.00176324	16.422	0.655259	4	6	membrane raft assembly	RFTN1, S100A10, CAV1, CAV2
GO:0044058	0.00176324	16.422	0.655259	4	6	regulation of digestive system process	ADRB1, AQP1, LEP, TACR1
GO:0040013	0.00179547	2.31194	10.0473	20	92	negative regulation of locomotion	DLC1, OLFM1, ACVR1C, CYP1B1, ANGPT2, HMOX1, APOD, IGFBP5, ROBO4, PTPRM, RRAS, CXCL12, BST2, NR2F2, THY1, MMRN2, NRP1, ITGB1BP1, KLF4, ADIPOQ
GO:0008360	0.00181303	2.83032	6.00654	14	55	regulation of cell shape	DLC1, CDC42EP3, FERMT2, FGD4, FGD5, EPB41L3, RHOQ, FYN, SH3KBP1, KDR, PALMD, RHOJ, S100B, GAS7
GO:0007266	0.00182271	3.36897	4.14997	11	38	Rho protein signal transduction	DLC1, CDC42EP3, COL1A2, ADRB1, AGTR1, ABCA1, LPAR1, ITGB1, RHOB, RHOJ, BCL6
GO:0030335	0.00188615	2.01457	15.1802	27	139	positive regulation of cell migration	PDCD6, DAB2, LPAR1, EGFR, F3, FLT1, SASH1, SRPX2, ANGPT1, IGF1, AQP1, ITGB1, KDR, MCAM, MYO1C, DDR2, PROX1, RARRES2, CXCL12, SRGAP2C, TACR1, TEK, THBS4, VEGFC, IRS2, NRP1, ITGB1BP1
GO:1902532	0.00192633	1.95645	16.7091	29	153	negative regulation of intracellular signal transduction	PDCD6, SPRY1, DLC1, IRAK3, TNFAIP8L1, DDX3X, DUSP1, DUSP3, MECOM, IGF1, ITGB1, ATP2B4, DACT1, PDE3B, LMO3, ACKR3, BCL6, CXCL12, TIMP2, TLE1, TWIST1, UBE2B, ITCH, CAV1, ITGB1BP1, KLF4, ADIPOQ, RASSF2, NUAK1
GO:0001569	0.00193151	5.24291	1.96578	7	18	patterning of blood vessels	COL4A1, PLXND1, FLT1, NOTCH4, CXCL12, STK4, NRP1
GO:0043535	0.00193151	5.24291	1.96578	7	18	regulation of blood vessel endothelial cell migration	SRPX2, ANGPT1, ANGPT2, VEGFC, MMRN2, ITGB1BP1, KLF4
GO:0044255	0.0019408	1.70661	28.5232	44	267	cellular lipid metabolic process	COL4A3BP, SERINC3, PLA2G16, LYST, CTGF, AKR1C2, AKR1C1, AGTR1, ABCA1, PTPLB, FABP5, ACSL1, FLT1, GHR, GPD1, GPX4, ACACB, APOD, INSIG1, FADS3, ME1, G0S2, PCK1, PDK4, PIK3CA, PPARG, AVPR1A, ACER3, PRKAR2B, AGPAT3, PTGDS, GPAM, RXRA, SCD, TEK, THRSP, DHDDS, ELOVL7, CHD9, CAT, CAV1, KLF4, QKI, CD36, LPPR4
GO:0050886	0.00199982	3.59202	3.60392	10	33	endocrine process	ADRB1, AGTR1, GJA5, AQP1, LEP, PCSK5, AVPR1A, RPS6KA2, TACR1, FZD4
GO:0051384	0.00201514	3.10319	4.80523	12	44	response to glucocorticoid	CDO1, CEBPA, ADM, DUSP1, EGFR, IGFBP7, AQP1, AVPR1A, PTGDS, S100B, KLF9, ADIPOQ
GO:0048015	0.00206028	2.27977	10.1565	20	93	phosphatidylinositol-mediated signaling	CREB1, KLB, AGO3, EGFR, TNRC6B, FLT1, FYN, ANGPT1, GRB2, IGF1, KDR, NPR3, PIK3CA, PRR5, TEK, TWIST1, PREX2, CAT, IRS2, KLF4
GO:0032602	0.00211884	3.9098	3.05787	9	28	chemokine production	DDX3X, ACKR1, HMOX1, APOD, S100A8, S100A9, TWIST1, KLF4, ADIPOQ
GO:0034332	0.00212992	2.90957	5.46049	13	50	adherens junction organization	CDH5, CDH6, DLC1, SORBS1, FERMT2, EPHA3, APOD, KDR, CADM3, S100A10, TEK, THY1, ITGB1BP1
GO:0032787	0.00213861	1.78565	23.0433	37	211	monocarboxylic acid metabolic process	GLYAT, MGLL, CYP1B1, AKR1C1, AKR1C2, ECHS1, PTPLB, ACSL1, NR5A2, GHR, GPD1, GPX4, ACACB, ACADL, IGF1, INSIG1, LEP, FADS3, LPL, ACOX1, PCK1, PDK4, PPARG, AVPR1A, PRKAR2B, PECR, PROX1, PTGDS, GPAM, SCD, TWIST1, ELOVL7, CAV1, AKR1C3, IRS2, ADIPOQ, QKI
GO:0045595	0.00219173	1.66468	31.1602	47	294	regulation of cell differentiation	CDKN2B, IKZF1, CEBPA, ADIRF, MGLL, ADM, CREB1, CTGF, CUX1, ADRB1, DAB2, EPHA3, SPEN, MMD, FYN, GNAQ, EHD2, KDR, LEP, LOXL2, MAP1B, ASPA, DDR2, NTM, DACT1, TMEM100, LMO3, RARRES2, S100A10, CXCL12, C10orf54, SIX1, TCF4, TIMP2, VEGFC, GDPD5, APOLD1, FAM213A, MEDAG, SHANK3, SCIN, SCARF1, PLXNA4, MORF4L2, RASSF2, ZEB2, NR1D2
GO:0051179	0.00221019	1.37815	110.371	136	1061	localization	ABCC9, GPC6, COL4A3BP, ACTR2, G3BP1, WASF2, CALCRL, SPRY1, ABCA8, CDO1, PROCR, IGF2BP2, TNFSF13B, LYVE1, SERINC3, TMED10, FERMT2, RAB31, PTP4A3, ADCY7, LYST, COL1A2, COL4A1, COL4A2, ADM, PRICKLE1, CD300LG, CTGF, CUX1, ADRBK2, AKR1C1, DYNC1LI2, TSC22D3, EMX2, EPHA3, STX2, FABP4, FABP5, ACSL1, RHOBTB3, MLXIP, MMRN1, CD93, FNBP1, TTLL5, EPB41L3, STAB1, CEP68, RFTN1, KLHL3, LATS2, GHR, GJA4, GPD1, GP…
GO:0009792	0.00226973	1.72441	26.3196	41	241	embryo development ending in birth or egg hatching	COL4A3BP, CDKN1C, KLF2, DLC1, CEBPA, TWIST2, ADM, PRICKLE1, DAB2, DUSP3, EGFR, EPAS1, MECOM, ZFPM2, BRD4, ANGPT1, GRB2, HHEX, HOXB7, HOXB8, ITGB1, MEOX1, MEOX2, MMP16, MSX1, NASP, PCSK5, TMEM100, PROX1, RARRES2, RBP4, RXRA, SOX17, SIX1, STK4, TBX15, NR2F2, TWIST1, UBE2B, ZEB2
GO:0048598	0.00227888	1.76304	23.9176	38	220	embryonic morphogenesis	CDKN1C, DLC1, TWIST2, COL4A2, COL12A1, ADM, PRICKLE1, DUSP1, APLNR, MECOM, FLT1, GJA5, GNAQ, GRB2, HHEX, HOXB7, HOXB8, INSIG1, ITGB1, MMP16, MSX1, DACT1, CLIC5, SOX17, SIX1, STK4, TAL1, TBX15, TWIST1, VEGFC, ZBTB16, SOX7, NRP1, KLF4, ADIPOQ, ZEB2, MAFB
GO:0006720	0.00229414	3.24795	4.25918	11	39	isoprenoid metabolic process	GPC6, CYP1B1, AKR1C1, EGFR, LPL, PECR, RARRES2, RBP4, DGAT2, AKR1C3, DHRS3
GO:0046320	0.00229785	6.17215	1.52894	6	14	regulation of fatty acid oxidation	ACACB, ACADL, PDK4, PPARG, TWIST1, IRS2
GO:0090077	0.00229785	6.17215	1.52894	6	14	foam cell differentiation	AGTR1, ABCA1, LPL, PPARG, ADIPOQ, CD36
GO:0045937	0.00238774	1.58539	38.7695	56	355	positive regulation of phosphate metabolic process	CALCRL, DLC1, ADCY7, ADM, CTGF, KLB, ADRB1, ADRB2, DAB2, GADD45A, ABCA1, LPAR1, EDNRB, EGFR, ACSL1, FLT1, SASH1, MMD, GHR, ANGPT1, HIPK2, GUCY1A2, CARD10, IGF1, ITGB1, KDR, LEP, NPR1, DDR2, ATP2B4, ZAK, PIK3CA, LRRN3, PID1, FKBP14, PRR5, PRKAR2B, PROX1, ACKR3, RARRES2, ITSN1, STK4, TEK, THBS4, TIMP2, VEGFC, FZD4, AFAP1L2, CAV1, CAV2, NRP1, ITGB1BP1, ADIPOQ, CD36, AKAP12, ZEB2
GO:0007160	0.00239771	2.61369	6.82854	15	63	cell-matrix adhesion	DLC1, SORBS1, LYVE1, FERMT2, CTGF, ECM2, EPHA3, NID2, SNED1, APOD, ITGB1, COL5A3, EPDR1, BCL6, THY1
GO:0035809	0.00240746	8.22025	1.0921	5	10	regulation of urine volume	ADRB1, EDNRB, NPR1, NPR3, PTGER3
GO:0045907	0.00240746	8.22025	1.0921	5	10	positive regulation of vasoconstriction	EGFR, GJA5, AVPR1A, TACR1, CAV1
GO:0007010	0.00246112	1.54712	43.9023	62	402	cytoskeleton organization	ARPC1B, ACTR2, WASF2, SPRY1, DLC1, SORBS1, CDC42EP3, LDB3, FGD4, CTGF, FGD5, GADD45A, DIAPH2, DYNC1LI2, EML1, EPHA3, STX2, ABLIM3, MYCBP2, TTLL5, EPB41L3, CEP68, RHOQ, DAAM2, GRB2, SH3KBP1, EHD2, AQP1, FAM101B, ITGB1, MAP1B, MAP4, ZAK, PROX1, RHOJ, KIAA1377, RDX, BCL6, S100A8, S100A9, S100A10, BICD1, CXCL12, SRGAP2C, SON, DST, SPTAN1, SPTBN1, BST2, TACC1, TACR1, TEK, THY1, TMOD1, UBE2B, VIM, GAS7…
GO:0000122	0.00249662	1.67005	29.7051	45	272	negative regulation of transcription from RNA polymerase II promoter	CDKN1C, IKZF1, CEBPA, TWIST2, CUX1, TSC22D3, EDNRB, ELK4, ETS2, SPEN, ZFPM2, KANK2, ZBTB20, HIPK2, LMCD1, HHEX, ID1, ID3, IFI27, LEP, MSX1, ZFHX3, NFATC2, NFIC, DACT1, ZBTB7A, PPARG, PROX1, ZBTB4, BCL6, RXRA, SOX17, SIX1, TAL1, TBX15, NR2F2, TLE1, TWIST1, ZBTB16, GLIS2, CAV1, KLF4, CD36, ZEB2
GO:0042592	0.00252069	1.48698	55.1509	75	505	homeostatic process	COL4A3BP, IKZF1, KLF2, CEBPA, TNFSF13B, MGEA5, ADCY7, LYST, ADM, CTGF, ADRB1, ADRB2, AKR1C1, TSC22D3, AGTR1, ABCA1, LPAR1, EDNRB, EGFR, EPAS1, MECOM, FABP4, GPR116, FHL1, NR5A2, KLHL3, GJA5, ANK2, HIPK2, HMOX1, ACADL, IGF1, IGFBP5, AQP1, ITGB1, KDR, LEP, LPL, LYZ, ACO1, NPR1, ATP2B4, ACOX1, PCK1, SLC25A37, PDE3B, ATP6V1H, PDK4, PPARG, AVPR1A, PRKAR2B, B2M, PTGER3, GPAM, PYGL, RBP4, BCL6, S100A8, …
GO:0006633	0.00258357	2.59098	6.88022	15	63	fatty acid biosynthetic process	MGLL, PTPLB, ACACB, ACADL, INSIG1, FADS3, LPL, PDK4, AVPR1A, PECR, PTGDS, SCD, ELOVL7, AKR1C3, QKI
GO:0044242	0.00260881	2.69751	6.22496	14	57	cellular lipid catabolic process	MGLL, CYP1B1, ECHS1, FABP4, ACADL, LEP, LPL, ACOX1, ENPP2, PLIN1, TWIST1, AKR1C3, IRS2, ADIPOQ
GO:0001655	0.00261191	1.93352	16.2723	28	149	urogenital system development	SPRY1, CDKN1C, TMED10, COL4A1, CUX1, AGTR1, EMX2, MECOM, KLHL3, ANGPT1, ANGPT2, HOXB7, ID3, IGF1, AQP1, KCNJ8, NOTCH3, PCSK5, PECAM1, PROX1, RBP4, RXRA, SOX17, SIX1, ZBTB16, CAT, NRP1, ADIPOQ
GO:0006469	0.00262665	4.19231	2.58275	8	24	negative regulation of protein kinase activity	GADD45A, FABP4, GNAQ, TRIB2, PPP1R1A, WNK1, THY1, ITGB1BP1
GO:0000904	0.00266596	1.5823	38.1142	55	349	cell morphogenesis involved in differentiation	ACTR2, OLFM1, FERMT2, MGLL, COL4A1, COL4A2, CREB1, CUX1, DAB2, EGFR, EPHA3, ABLIM3, MYCBP2, PLXND1, FYN, ANK2, GRB2, ID1, FAM101B, ITGB1, RHOB, LOXL2, MAP1B, MSX1, NCAM1, NFATC1, NOTCH4, COL5A3, DACT1, CLIC5, PROX1, PTPRM, RPS6KA2, RRAS, S100A10, S100B, CXCL12, SOX17, ITSN1, SPTAN1, SPTBN1, STXBP1, TAL1, TEK, THY1, TWIST1, PREX2, FZD4, SHANK3, KLF7, NRP1, PLXNA4, ITGB1BP1, FEZ2, LPPR4
GO:1902531	0.00273489	1.63375	32.3249	48	308	regulation of intracellular signal transduction	RCAN2, SERINC3, FGD4, DOCK11, FGD5, ADRB1, CYP1B1, AKR1C2, AKR1C1, ABCA1, EPHA3, F3, RHOQ, BRD4, FYN, RGS22, GNAQ, CARD10, LMCD1, HMOX1, IGFBP5, RHOB, MSX1, PDE4A, ZFAND6, RASIP1, ELP2, PRR5, ARHGEF40, RALGAPA2, RHOJ, TBC1D24, ARHGAP20, S100A8, S100A9, S100A10, S100B, ITSN1, BST2, THY1, PREX2, CASP10, CAT, RGS5, AKR1C3, IL18R1, CFLAR, AKAP12, RAPGEF5
GO:0030855	0.00275659	1.7542	23.3709	37	214	epithelial cell differentiation	CDKN2B, KLF2, COL4A1, CREB1, CUX1, DAB2, AKR1C1, AKR1C2, EDNRB, LATS2, GNAQ, HHEX, ID1, ID3, IGF1, KDR, NOTCH4, CLIC5, PPARG, TMEM100, PROX1, RDX, RXRA, SOX17, SIX1, STK4, NR2F2, VIM, APOLD1, CAV1, AKR1C3, NRP1, CBFA2T2, KLF4, ADIPOQ, ZEB2
GO:0048534	0.0027818	1.64921	30.6879	46	281	hematopoietic or lymphoid organ development	WASF2, CDKN1C, CDKN2B, IKZF1, KLF2, CEBPA, TWIST2, KLF6, CREB1, DAB2, GIMAP1, EML1, EPAS1, MECOM, FLI1, ANGPT1, HIPK2, HHEX, HOXB7, HOXB8, ITGB1, KDR, LEP, MEOX1, KMT2A, NFATC1, NOTCH4, PPARG, B2M, BCL6, RRAS, DCLRE1C, SIX1, STK4, TAL1, TEK, ZBTB16, FAM213A, PIR, SCIN, IL18R1, KLF4, ADIPOQ, RASSF2, MAFB
GO:0009890	0.00279956	1.4871	53.622	73	491	negative regulation of biosynthetic process	CDKN1C, IKZF1, CEBPA, IGF2BP2, MGEA5, FOXN3, TWIST2, CREB1, PRICKLE1, CUX1, DAB2, DDX3X, TSC22D3, DUSP1, EDNRB, AGO3, ELK4, ETS2, MECOM, FABP4, SPEN, ZNF423, ZFPM2, KANK2, ZBTB20, TRIB2, HIPK2, LMCD1, HHEX, ACADL, ID1, ID3, IFI27, IGFBP5, INSIG1, LEP, LOXL2, MSX1, ZFHX3, NFATC2, NFIC, NPR3, ATP2B4, DACT1, ZBTB7A, PPARG, PID1, PROX1, ZBTB4, BCL6, RXRA, SOX17, SIX1, TAL1, TBX15, NR2F2, TLE1, TWIST1…
GO:0006112	0.00281712	2.39189	8.29994	17	76	energy reserve metabolic process	SORBS1, ADCY7, ADRB1, GPR116, GBE1, GNG11, ACACB, IGF1, LEP, MARCKS, PPP1R1A, PID1, PRKAR2B, PYGL, STXBP1, IRS2, GYG2
GO:0007517	0.00283147	2.00498	14.0881	25	129	muscle organ development	CCM2L, PRICKLE1, ADRB1, TSC22D3, FHL1, ZFPM2, ID3, IGF1, IGFBP5, MEOX2, MSX1, ZFHX3, PLAGL1, PROX1, RBP4, RXRA, S100B, SOX17, SIX1, NR2F2, TWIST1, CAV1, CAV2, CFLAR, NR1D2
GO:0003044	0.00288607	4.12232	2.62103	8	24	regulation of systemic arterial blood pressure mediated by a chemical signal	ADRB1, ADRB2, AGTR1, GJA5, PCSK5, AVPR1A, RPS6KA2, TACR1
GO:0007200	0.00288607	4.12232	2.62103	8	24	phospholipase C-activating G-protein coupled receptor signaling pathway	AGTR1, LPAR1, EDNRB, GNAQ, NPR3, PTGER3, BICD1, TACR1
GO:0034754	0.00288607	4.12232	2.62103	8	24	cellular hormone metabolic process	ADM, CYP1B1, AKR1C1, AKR1C2, RBP4, DGAT2, AKR1C3, DHRS3
GO:0045744	0.00288607	4.12232	2.62103	8	24	negative regulation of G-protein coupled receptor protein signaling pathway	ADM, ADRB2, ADRBK2, RGS22, GRK5, ATP2B4, BICD1, RGS5
GO:0040017	0.00288962	1.91724	16.3815	28	150	positive regulation of locomotion	PDCD6, DAB2, LPAR1, EGFR, F3, FLT1, SASH1, SRPX2, ANGPT1, IGF1, AQP1, ITGB1, KDR, MCAM, MYO1C, DDR2, PROX1, RARRES2, CXCL12, SRGAP2C, TACR1, TEK, THBS4, TWIST1, VEGFC, IRS2, NRP1, ITGB1BP1
GO:0044767	0.00292018	1.70544	26.7827	41	303	single-organism developmental process	CDC42EP3, MGEA5, CTSC, ADIRF, FERMT2, LDB3, FGD4, FGD5, SLFN5, AKR1C1, AKR1C2, ABCA1, ELK4, FABP4, GPR116, TTLL5, FLNC, RHOQ, GHR, TRIB2, SH3KBP1, EHD2, JAK1, LPL, PAPPA, ZAK, PALMD, PID1, PPP2R1B, LMO3, KIAA1377, GPAM, RDX, S100A10, C10orf54, TMOD1, STEAP4, MEDAG, CD36, MORF4L2, NUAK1
GO:0048699	0.00303135	1.63188	31.653	47	296	generation of neurons	ACTR2, CDKN1C, COL4A1, COL4A2, ADM, CREB1, EGFR, EML1, EMX2, ABLIM3, MYCBP2, PLXND1, EPB41L3, GNAQ, GPM6A, ANK2, GRB2, HIPK2, ID3, APOD, RHOB, LEP, NCAM1, COL5A3, DACT1, CLIC5, TBC1D24, PTPRM, RPS6KA2, RRAS, S100B, ITSN1, WNK1, SPTAN1, SPTBN1, STXBP1, TAL1, NR2F2, TWIST1, PREX2, FZD4, GAS7, KLF7, NAV1, CHRDL1, FEZ2, LPPR4
GO:0032270	0.00309918	1.49158	51.2194	70	469	positive regulation of cellular protein metabolic process	PDCD6, DLC1, CEBPA, MGEA5, CTSC, ADCY7, ACVR1C, CR1, PRICKLE1, CTGF, ADRB2, DAB2, GADD45A, DDX3X, AGTR1, LPAR1, EDNRB, EGFR, F3, ACSL1, FLT1, SASH1, MMD, PCOLCE2, GHR, RBMS3, ANGPT1, TRIB2, HIPK2, CARD10, IFI27, IGF1, ITGB1, KDR, LEP, KMT2A, DDR2, ATP2B4, PCOLCE, ANAPC5, ZAK, PIK3CA, LRRN3, PPARG, FKBP14, PRR5, PRKAR2B, PROX1, RARRES2, BCL6, RXRA, S100A8, S100A9, BOK, STK4, TEK, THBS4, VEGFC, FZD…
GO:0008285	0.0033024	1.69307	26.0289	40	241	negative regulation of cell proliferation	CDH5, SPRY1, CDKN1C, CDKN2B, CDKN2C, DLC1, CEBPA, TWIST2, ACVR1C, ADM, CYP1B1, KANK2, IGF1, IGFBP6, IGFBP7, ITGB1, KMT2A, MSX1, PROX1, PTPN14, PTPRM, RBP4, BCL6, RPS6KA2, C10orf54, STK4, KLF9, NR2F2, TIMP2, VEGFC, WARS, ZBTB16, SOX7, ITCH, SRPX, SCIN, CAV1, CAV2, ITGB1BP1
GO:0032879	0.00335374	1.38389	85.1836	108	780	regulation of localization	KCNE3, PDCD6, GJC1, DLC1, OLFM1, SORBS1, MGEA5, STON1, ACVR1C, CREB1, ADRB1, ADRB2, CYP1B1, DAB2, AGTR1, ABCA1, LPAR1, EDNRB, EGFR, F3, FHL1, AAK1, ABLIM3, MYCBP2, PLXND1, SYT11, FLT1, SASH1, RHOQ, MMD, FYN, GJA5, SRPX2, GNAQ, ANGPT1, ANGPT2, ANK2, EHD2, HMOX1, ACACB, IFI27, APOD, IGF1, IGFBP5, AQP1, INSIG1, ITGB1, KCNJ8, KDR, LAMA4, LEP, LPL, MARCKS, MAP1B, MCAM, KMT2A, MYO1C, NPR1, DDR2, ATP2B4…
GO:0048638	0.00347351	2.15945	10.5933	20	97	regulation of developmental growth	IKZF1, MGLL, CREB1, ADRB1, ADRB2, LATS2, GHR, ACACB, IGF1, LEP, MAP1B, PIK3CA, PROX1, GPAM, RBP4, CXCL12, SIX1, STK4, NRP1, PLXNA4
GO:0044246	0.00348063	5.48517	1.63815	6	15	regulation of multicellular organismal metabolic process	CTGF, ADRB1, ADRB2, ITGB1, CLIC5, PPARG
GO:0008202	0.00352758	2.26463	9.17362	18	84	steroid metabolic process	CEBPA, ADM, CYP1B1, AKR1C1, AKR1C2, AGTR1, ABCA1, NR5A2, ACADL, IGFBP7, INSIG1, LEP, PROX1, RXRA, CAT, SCARF1, PDE8B, AKR1C3
GO:0034440	0.00353244	3.0301	4.4776	11	41	lipid oxidation	ECHS1, ACACB, ACADL, APOD, LEP, ACOX1, PDK4, PPARG, TWIST1, IRS2, ADIPOQ
GO:0042692	0.00353351	1.9096	15.8354	27	145	muscle cell differentiation	LDB3, ADM, PRICKLE1, ADRB1, EDNRB, EPAS1, FLNC, ANK2, EHD2, ID3, IGF1, IGFBP5, ITGB1, MSX1, ZFHX3, AVPR1A, PROX1, RXRA, CXCL12, SIX1, TMOD1, TMEM204, CAV2, CFLAR, QKI, MORF4L2
GO:2001056	0.00367183	2.57649	6.44338	14	59	positive regulation of cysteine-type endopeptidase activity	PDCD6, DLC1, ACVR1C, CTGF, DDX3X, F3, IFI27, PPARG, S100A8, S100A9, BOK, SOX7, CASP10, CFLAR
GO:0071363	0.00368929	1.62013	31.1248	46	285	cellular response to growth factor stimulus	PDCD6, SPRY1, CDKN1C, CDKN2B, FERMT2, ADCY7, FGD4, COL1A2, COL4A2, CREB1, CTGF, KLB, DAB2, DUSP3, AGO3, EGFR, TNRC6B, FLT1, FYN, ANGPT2, GRB2, HIPK2, HHEX, ID1, KDR, MYO1C, PCSK5, PIK3CA, TMEM100, PRKAR2B, PMEPA1, RPS6KA2, ITSN1, TWIST1, VEGFC, TMEM204, MMRN2, FZD4, CAT, MKNK1, CAV2, IRS2, NRP1, ITGB1BP1, KLF4
GO:0050727	0.00375088	2.19234	9.93809	19	91	regulation of inflammatory response	CALCRL, MGLL, CR1, AGTR1, EDNRB, EGFR, FABP4, BRD4, GPX4, APOD, PPARG, PTGER3, BCL6, S100A8, S100A9, TEK, KLF4, ADIPOQ, NR1D2
GO:0006071	0.00375978	10.9456	0.764468	4	7	glycerol metabolic process	LEP, PCK1, GDPD5, DGAT2
GO:0035815	0.00375978	10.9456	0.764468	4	7	positive regulation of renal sodium excretion	EDNRB, NPR1, AVPR1A, TACR1
GO:0042574	0.00375978	10.9456	0.764468	4	7	retinal metabolic process	CYP1B1, AKR1C1, RBP4, AKR1C3
GO:0050678	0.00381138	2.01592	12.8868	23	118	regulation of epithelial cell proliferation	PDCD6, CDKN1C, CDKN2B, TWIST2, EDNRB, EGFR, F3, IGF1, KDR, PROX1, PTPRM, CXCL12, SIX1, TACR1, KLF9, TEK, NR2F2, THBS4, TWIST1, VEGFC, CAV1, CAV2, NRP1
GO:0043114	0.00402072	6.84873	1.20131	5	11	regulation of vascular permeability	ADM, ANGPT1, NPR1, TACR1, TEK
GO:0045923	0.00402072	6.84873	1.20131	5	11	positive regulation of fatty acid metabolic process	PPARG, AVPR1A, TWIST1, IRS2, ADIPOQ
GO:0050926	0.00402072	6.84873	1.20131	5	11	regulation of positive chemotaxis	F3, ANGPT2, KDR, CXCL12, VEGFC
GO:1901890	0.00402072	6.84873	1.20131	5	11	positive regulation of cell junction assembly	KDR, S100A10, TEK, CAV1, ITGB1BP1
GO:0045666	0.00403375	2.23034	9.28283	18	85	positive regulation of neuron differentiation	CUX1, LPAR1, EPHA3, MMD, FYN, ITGB1, MAP1B, PROX1, BCL6, CXCL12, TCF4, TIMP2, GDPD5, SHANK3, SCARF1, NRP1, CBFA2T2
GO:0051897	0.00406289	3.17549	3.93155	10	36	positive regulation of protein kinase B signaling	AKR1C2, AKR1C1, EGFR, F3, ANGPT1, IGF1, IGFBP5, ITSN1, TEK, AKR1C3, ITGB1BP1
GO:0007219	0.00416768	2.43697	7.20784	15	66	Notch signaling pathway	CREB1, AGO3, AAK1, SPEN, ZNF423, TNRC6B, NOTCH3, NOTCH4, NEURL1B, TMEM100, BCL6, TLE1, GDPD5, ITCH, ITGB1BP1
GO:0048666	0.00418992	1.53587	39.7524	56	364	neuron development	ACTR2, CDKN1C, MGLL, COL4A1, COL4A2, ADM, CREB1, CUX1, LPAR1, EDNRB, EGFR, EPHA3, ABLIM3, MYCBP2, PLXND1, EPB41L3, FYN, GNAQ, GPM6A, ANK2, GRB2, APOD, ITGB1, RHOB, LEP, MAP1B, NCAM1, COL5A3, NTM, DACT1, CLIC5, TBC1D24, PTPRM, RPS6KA2, RRAS, S100B, CXCL12, ITSN1, WNK1, SRGAP2C, SPTAN1, SPTBN1, STXBP1, THY1, VIM, PREX2, GDPD5, GAS7, SHANK3, SCARF1, KLF7, NRP1, CBFA2T2, PLXNA4, FEZ2, LPPR4
GO:0043010	0.00443916	2.10385	10.8118	20	99	camera-type eye development	CDKN1C, IKZF1, TWIST2, COL4A1, CYP1B1, GPM6A, HIPK2, AQP1, PROX1, RHOJ, PTPRM, RBP4, RXRA, THY1, TWIST1, VIM, FZD4, NRP1, KLF4
GO:1900274	0.00458771	3.37445	3.3855	9	31	regulation of phospholipase C activity	ADCY7, CREB1, LPAR1, EGFR, FLT1, GNAQ, AVPR1A, PRKAR2B, BICD1
GO:0042312	0.00466507	24.7929	0.433744	3	4	regulation of vasodilation	ADRB2, AGTR1, NPR1
GO:0009891	0.00467046	1.41336	65.3074	85	598	positive regulation of biosynthetic process	CALCRL, CDKN1C, CDKN2B, IKZF1, KLF2, CEBPA, CEBPD, SORBS1, ADIRF, ADCY7, KLF6, ADM, CREB1, CTGF, CUX1, ADRB1, ADRB2, DAB2, DDX3X, EBF1, ABCA1, EGFR, EPAS1, ETS2, MECOM, ABLIM3, SPEN, ZNF423, FLI1, ZFPM2, RHOQ, BRD4, NR5A2, EBF3, PARM1, RBMS3, HIPK2, GUCY1A2, HBB, HHEX, HMOX1, IGF1, INSIG1, KDR, MEOX1, MEOX2, KMT2A, MSX1, NFATC1, NFATC2, NFIC, NOTCH4, NPR1, PLAGL1, PPARG, PID1, AVPR1A, PROX1, RXRA…
GO:0043542	0.00474789	4.20513	2.25102	7	21	endothelial cell migration	PTP4A3, CYP1B1, PLXND1, ID1, ITGB1, LOXL2, PIK3CA
GO:0043129	0.00476285	24.5947	0.436839	3	4	surfactant homeostasis	EPAS1, GPR116, KDR
GO:0044241	0.00476285	24.5947	0.436839	3	4	lipid digestion	AKR1C1, AQP1, LEP
GO:0044539	0.00476285	24.5947	0.436839	3	4	long-chain fatty acid import	ACSL1, SPX, CD36
GO:0044597	0.00476285	24.5947	0.436839	3	4	daunorubicin metabolic process	AKR1C1, AKR1C2, AKR1C3
GO:0044598	0.00476285	24.5947	0.436839	3	4	doxorubicin metabolic process	AKR1C1, AKR1C2, AKR1C3
GO:0046878	0.00476285	24.5947	0.436839	3	4	positive regulation of saliva secretion	ADRB1, AQP1, TACR1
GO:0048553	0.00476285	24.5947	0.436839	3	4	negative regulation of metalloenzyme activity	TIMP2, TIMP3, TIMP4
GO:0051045	0.00476285	24.5947	0.436839	3	4	negative regulation of membrane protein ectodomain proteolysis	TIMP2, TIMP3, TIMP4
GO:0055098	0.00476285	24.5947	0.436839	3	4	response to low-density lipoprotein particle	ABCA1, PPARG, CD36
GO:0060059	0.00476285	24.5947	0.436839	3	4	embryonic retina morphogenesis in camera-type eye	HIPK2, PROX1, RBP4
GO:0061304	0.00476285	24.5947	0.436839	3	4	retinal blood vessel morphogenesis	COL4A1, CYP1B1, FZD4
GO:0086014	0.00476285	24.5947	0.436839	3	4	atrial cardiac muscle cell action potential	GJC1, GJA5, ANK2
GO:0086066	0.00476285	24.5947	0.436839	3	4	atrial cardiac muscle cell to AV node cell communication	GJC1, GJA5, ANK2
GO:0090051	0.00476285	24.5947	0.436839	3	4	negative regulation of cell migration involved in sprouting angiogenesis	MMRN2, ITGB1BP1, KLF4
GO:0001701	0.00476886	1.88461	15.3986	26	141	in utero embryonic development	COL4A3BP, CDKN1C, KLF2, CEBPA, ADM, DAB2, DUSP3, EGFR, EPAS1, MECOM, ZFPM2, BRD4, ANGPT1, GRB2, HHEX, ITGB1, MSX1, NASP, TMEM100, RARRES2, RXRA, SOX17, STK4, NR2F2, TWIST1, UBE2B
GO:0045596	0.00483538	1.63859	27.4117	41	251	negative regulation of cell differentiation	OLFM1, TWIST2, PRICKLE1, ABCA1, LPAR1, EDNRB, EPAS1, ZFPM2, TRIB2, HOXB8, ID1, ID3, IGF1, IGFBP5, INSIG1, ITGB1, MSX1, ZFHX3, NOTCH3, NOTCH4, PPARG, PROX1, BCL6, S100B, SOX17, SRGAP2C, TAL1, THY1, TWIST1, VIM, ZBTB16, CAV1, NRP1, CFLAR, LDB2, CBFA2T2, ITGB1BP1, KLF4, ADIPOQ, MAFB
GO:0031400	0.00496479	1.78956	18.5657	30	170	negative regulation of protein modification process	SPRY1, CDKN1C, CDKN2B, CDKN2C, CEBPA, MGEA5, IRAK3, GADD45A, DUSP1, DUSP3, FABP4, LATS2, GNAQ, ANGPT1, TRIB2, HHEX, ATP2B4, ANAPC5, PPP1R1A, PID1, PRKAR2B, PMEPA1, WNK1, NR2F2, THY1, TWIST1, UBE2B, CAV1, ITGB1BP1, ADIPOQ
GO:0001954	0.00506254	4.93559	1.74736	6	16	positive regulation of cell-matrix adhesion	KDR, S100A10, TEK, VEGFC, ITGB1BP1, CD36
GO:0003081	0.00506254	4.93559	1.74736	6	16	regulation of systemic arterial blood pressure by renin-angiotensin	ADRB1, AGTR1, GJA5, PCSK5, RPS6KA2, TACR1
GO:0002040	0.00511169	4.14273	2.28076	7	21	sprouting angiogenesis	FLT1, ANGPT1, ITGB1, KDR, LOXL2, TEK, NRP1
GO:0045944	0.00520198	1.52828	38.4418	54	352	positive regulation of transcription from RNA polymerase II promoter	CDKN2B, IKZF1, KLF2, CEBPA, CEBPD, ADIRF, CREB1, CUX1, ADRB2, DAB2, DDX3X, EGFR, EPAS1, ETS2, MECOM, ABLIM3, FLI1, ZFPM2, RHOQ, BRD4, NR5A2, HIPK2, HHEX, IGF1, INSIG1, MEOX1, MEOX2, KMT2A, MSX1, NFATC1, NFATC2, NFIC, NOTCH4, PLAGL1, PPARG, PID1, PROX1, RXRA, SOX17, EBF2, SIX1, TAL1, TCF4, TWIST1, SPX, GLIS2, LDB2, CBFA2T2, ITGB1BP1, KLF4, MORF4L2, ZEB2, MAFB
GO:0051259	0.00520525	1.84535	16.2723	27	149	protein oligomerization	AASS, OLFM1, TMED10, KCTD12, COL1A2, AKR1C1, STX2, SAMHD1, GJA5, GPX3, GRB2, HBB, HMOX1, ACACB, ACADL, ME1, MGST1, PRF1, SEPT11, RXRA, S100A10, TEK, VWF, CAT, CAV1, CAV2, ADIPOQ
GO:0007519	0.0052257	2.5604	6.00654	13	55	skeletal muscle tissue development	TSC22D3, IGFBP5, MEOX2, PLAGL1, S100B, SOX17, SIX1, NR2F2, TWIST1, CAV1, CAV2, CFLAR, NR1D2
GO:0030301	0.00527254	4.11676	2.29341	7	21	cholesterol transport	AKR1C1, ABCA1, LEP, PPARG, CAV1, ADIPOQ, CD36
GO:0042632	0.00527254	4.11676	2.29341	7	21	cholesterol homeostasis	AKR1C1, ABCA1, FABP4, NR5A2, ACOX1, DGAT2, CAV1
GO:0071398	0.00527254	4.11676	2.29341	7	21	cellular response to fatty acid	AKR1C2, AKR1C1, PDK4, PPARG, PID1, PTGDR, DGAT2, AKR1C3
GO:0006935	0.00527402	1.60015	30.0327	44	275	chemotaxis	ACTR2, LYST, COL4A1, COL4A2, CREB1, AGTR1, LPAR1, EDNRB, EGFR, EPHA3, F3, ABLIM3, MYCBP2, PLXND1, FLT1, FYN, ANGPT1, ANGPT2, ANK2, GRB2, ITGB1, KDR, RHOB, NCAM1, COL5A3, ENPP2, ACKR3, PTPRM, RARRES2, RPS6KA2, RRAS, S100A8, S100A9, CXCL12, ECSCR, ITSN1, SPTAN1, SPTBN1, THBS4, VEGFC, KLF7, NRP1, PLXNA4, FEZ2
GO:0045935	0.00527754	1.41598	62.0311	81	568	positive regulation of nucleobase-containing compound metabolic process	CALCRL, CDKN1C, CDKN2B, IKZF1, KLF2, CEBPA, CEBPD, MGEA5, ADIRF, ADCY7, KLF6, ADM, CREB1, CUX1, ADRB1, ADRB2, DAB2, DDX3X, EBF1, ABCA1, EGFR, EPAS1, ETS2, MECOM, ABLIM3, SPEN, ZNF423, TNRC6B, FLI1, ZFPM2, RHOQ, BRD4, NR5A2, EBF3, PARM1, HIPK2, GUCY1A2, HHEX, IGF1, INSIG1, MEOX1, MEOX2, KMT2A, MSX1, NFATC1, NFATC2, NFIC, NOTCH4, NPR1, PLAGL1, PPARG, PID1, FKBP14, PROX1, RXRA, SOX17, EBF2, SIX1, TA…
GO:0044092	0.00537493	1.58933	30.8964	45	286	negative regulation of molecular function	SPRY1, CDKN1C, CDKN2B, CDKN2C, CEBPA, TWIST2, CR1, CCM2L, ADRB2, DAB2, GADD45A, DDX3X, DUSP1, DUSP3, EDNRB, FABP4, LATS2, GNAQ, TRIB2, HHEX, AQP1, MSX1, NPR3, ATP2B4, ANAPC5, SERPINB6, SERPINB9, PPARG, PPP1R1A, PRKAR2B, BICD1, WNK1, BST2, NR2F2, TFPI, THY1, TIMP2, TIMP3, TIMP4, ITIH5, CAV1, IRS2, ITGB1BP1, ADIPOQ, PHACTR2
GO:1901699	0.00556439	1.69289	22.7156	35	208	cellular response to nitrogen compound	KLF2, SORBS1, RAB31, ADCY7, COL1A2, COL4A1, KLB, AGO3, EGFR, RHOQ, FYN, GHR, GNG11, GPD1, GRB2, IGFBP5, AQP1, LEP, MSX1, ATP2B4, PDE3B, ATP6V1H, PDK4, PIK3CA, PPARG, PID1, PRKAR2B, RARRES2, UBE2B, CAV1, CAV2, IRS2, KLF4, ADIPOQ
GO:0019432	0.00577971	3.22704	3.49471	9	32	triglyceride biosynthetic process	ACSL1, GPD1, LPL, PCK1, AGPAT3, GPAM, THRSP, ELOVL7, DGAT2
GO:0009967	0.00579571	1.43727	54.2773	72	497	positive regulation of signal transduction	CDKN1C, CDKN2B, SORBS1, CTSC, SERINC3, CTGF, KLB, ADRB1, ADRB2, CYP1B1, DAB2, AKR1C2, AKR1C1, GADD45A, LPAR1, EGFR, F3, AAK1, ZNF423, FLT1, SASH1, BRD4, FYN, GHR, ANGPT1, GRB2, HIPK2, CARD10, LMCD1, HHEX, HMOX1, IGF1, IGFBP5, ITGB1, KDR, LEP, MSX1, MYO1C, G0S2, DACT1, ZAK, PPP2R1B, PRR5, PAG1, LMO3, ACKR3, S100A8, S100A9, S100B, C10orf54, ITSN1, STK4, BST2, TEK, TIMP2, FZD4, SRPX, CASP10, AFAP1L2…
GO:0052548	0.00582917	1.87563	14.8525	25	136	regulation of endopeptidase activity	PDCD6, DLC1, ACVR1C, CR1, CTGF, DDX3X, F3, IFI27, AQP1, SERPINB6, SERPINB9, PPARG, S100A8, S100A9, BOK, BST2, TFPI, TIMP2, TIMP3, TIMP4, ITIH5, SOX7, CASP10, CFLAR, KLF4
GO:2000113	0.00585175	1.45892	49.0352	66	449	negative regulation of cellular macromolecule biosynthetic process	CDKN1C, IKZF1, CEBPA, IGF2BP2, MGEA5, FOXN3, TWIST2, CREB1, PRICKLE1, CUX1, DAB2, DDX3X, TSC22D3, DUSP1, EDNRB, AGO3, ELK4, ETS2, MECOM, FABP4, SPEN, ZNF423, ZFPM2, KANK2, ZBTB20, HIPK2, LMCD1, HHEX, ID1, ID3, IFI27, IGFBP5, LEP, LOXL2, MSX1, ZFHX3, NFATC2, NFIC, DACT1, ZBTB7A, PPARG, PID1, PROX1, ZBTB4, BCL6, RXRA, SOX17, SIX1, TAL1, TBX15, NR2F2, TLE1, TWIST1, UBE2B, ZBTB16, SOX7, GLIS2, CAV1, …
GO:0046903	0.00585575	1.51739	38.6603	54	354	secretion	CDO1, TNFSF13B, MGEA5, TMED10, RAB31, LYST, ACVR1C, ADM, CREB1, CTGF, ADRB1, TSC22D3, AGTR1, ABCA1, EDNRB, STX2, MMRN1, SYT11, GJA5, ANGPT1, HMOX1, IGF1, AQP1, LEP, MARCKS, MAOA, NPR1, NPR3, PCSK5, PDE3B, PECAM1, AVPR1A, PRKAR2B, GPAM, RBP4, S100A8, S100A9, CXCL12, STXBP1, TACR1, TEK, TNFAIP2, TWIST1, VEGFC, VWF, SPX, FZD4, SCIN, CAV1, PDE8B, IRS2, STX11, ADIPOQ, CD36
GO:0033559	0.00618468	2.94739	4.14997	10	38	unsaturated fatty acid metabolic process	MGLL, CYP1B1, AKR1C2, AKR1C1, ACSL1, GPX4, FADS3, ACOX1, AVPR1A, PTGDS, AKR1C3
GO:0001960	0.00628082	5.86907	1.31052	5	12	negative regulation of cytokine-mediated signaling pathway	IRAK3, PPARG, PXDN, CAV1, ADIPOQ
GO:0006198	0.00628082	5.86907	1.31052	5	12	cAMP catabolic process	PDE7B, PDE11A, PDE3B, PDE4A, PDE8B
GO:0045777	0.00628082	5.86907	1.31052	5	12	positive regulation of blood pressure	ADRB1, AVPR1A, TACR1, SPX, ADIPOQ
GO:0035295	0.00640241	1.60651	27.8485	41	255	tube development	SPRY1, KLF2, DLC1, CEBPA, COL4A1, ADM, CREB1, PRICKLE1, CTGF, CUX1, EDNRB, EGFR, EPAS1, PLXND1, FLT1, ZFPM2, KLHL3, GJA5, HHEX, HOXB7, ID1, IGF1, AQP1, KDR, NOTCH4, PCSK5, DACT1, RASIP1, PROX1, RARRES2, RBP4, CXCL12, SOX17, SIX1, STK4, TWIST1, CAT, NRP1, ITGB1BP1, ZEB2
GO:1901653	0.00641967	1.85847	14.9617	25	137	cellular response to peptide	KLF2, SORBS1, RAB31, ADCY7, KLB, RHOQ, FYN, GHR, GNG11, GRB2, LEP, PDE3B, ATP6V1H, PDK4, PIK3CA, PPARG, PID1, PRKAR2B, RARRES2, UBE2B, CAV1, CAV2, IRS2, KLF4, ADIPOQ
GO:0018212	0.00645909	1.94564	12.6683	22	116	peptidyl-tyrosine modification	EGFR, EPHA3, FLT1, FYN, GHR, ANGPT1, IGF1, ITGB1, JAK1, KDR, LEP, DDR2, CLK4, TEK, THBS4, VEGFC, TPST2, AFAP1L2, CAV1, NRP1, ADIPOQ, CD36
GO:0007565	0.00646716	2.30008	7.53547	15	69	female pregnancy	ADCY7, ACVR1C, ADM, ANGPT2, IGFBP7, ITGB1, LEP, LNPEP, PAPPA, PCSK5, CLIC5, RXRA, KLF9, NR2F2, THBD
GO:0003012	0.00647821	1.91301	13.4328	23	123	muscle system process	GJC1, COL4A3BP, CALCRL, SORBS1, MGEA5, CTGF, ADRB1, ADRB2, EDNRB, GJA5, ANK2, LMCD1, HMOX1, IGF1, ATP2B4, PIK3CA, TACR1, TMOD1, VIM, CALD1, CAV1, CFLAR, KLF4
GO:0019915	0.0064865	3.46917	2.94866	8	27	lipid storage	ACVR1C, ABCA1, ACACB, LPL, PPARG, DGAT2, CAV1, CD36
GO:0045833	0.0064865	3.46917	2.94866	8	27	negative regulation of lipid metabolic process	ACACB, ACADL, APOD, INSIG1, PDE3B, PROX1, PDE8B, AKR1C3
GO:0040011	0.006501	1.90883	13.421	23	131	locomotion	ACTR2, RCAN2, COL4A1, COL4A2, CREB1, ABLIM3, MYCBP2, ANK2, RHOB, NCAM1, COL5A3, ACKR3, RPS6KA2, ECSCR, ITSN1, SPTAN1, SPTBN1, FZD4, ITCH, CAV2, KLF7, PLXNA4, FEZ2
GO:0006810	0.00656876	1.27467	161.084	187	1475	transport	KCNE3, PDCD6, GJC1, ABCC9, COL4A3BP, ACTR2, G3BP1, WASF2, CALCRL, ABCA8, CDO1, SORBS1, IGF2BP2, TNFSF13B, MGEA5, LYVE1, SERINC3, TMED10, RAB31, STON1, ADCY7, LYST, COL1A2, COL4A1, COL4A2, ACVR1C, ADM, CREB1, PRICKLE1, CD300LG, CTGF, CUX1, ADRB1, ADRB2, ADRBK2, DAB2, AKR1C1, DYNC1LI2, TSC22D3, AGTR1, ABCA1, EDNRB, EGFR, STX2, FABP4, FABP5, ACSL1, FHL1, RHOBTB3, AAK1, MLXIP, ABLIM3, MMRN1, CD93, FN…
GO:0010885	0.00687433	8.20745	0.873678	4	8	regulation of cholesterol storage	ABCA1, LPL, PPARG, CD36
GO:0031649	0.00687433	8.20745	0.873678	4	8	heat generation	ADRB1, ADRB2, EDNRB, PTGER3
GO:0033194	0.00687433	8.20745	0.873678	4	8	response to hydroperoxide	STX2, GPX3, MGST1, CD36
GO:0035357	0.00687433	8.20745	0.873678	4	8	peroxisome proliferator activated receptor signaling pathway	PPARG, LMO3, RXRA, TWIST1
GO:0060850	0.00687433	8.20745	0.873678	4	8	regulation of transcription involved in cell fate commitment	PPARG, PROX1, SOX17, NR2F2
GO:0070884	0.00687433	8.20745	0.873678	4	8	regulation of calcineurin-NFAT signaling cascade	RCAN2, LMCD1, IGF1, ATP2B4
GO:1903670	0.00687433	8.20745	0.873678	4	8	regulation of sprouting angiogenesis	SRPX2, MMRN2, ITGB1BP1, KLF4
GO:0006869	0.00689925	2.04774	10.4841	19	96	lipid transport	COL4A3BP, ABCA8, AKR1C1, AGTR1, ABCA1, ACSL1, ACACB, APOD, LEP, PPARG, RBP4, ATP8B4, SPX, APOLD1, FZD4, CAV1, IRS2, ADIPOQ, CD36
GO:0051893	0.00701965	3.84147	2.40261	7	22	regulation of focal adhesion assembly	DLC1, EPHA3, APOD, KDR, S100A10, TEK, ITGB1BP1
GO:0051098	0.00704092	2.0007	11.2486	20	103	regulation of binding	TWIST2, CCM2L, ADRB2, DAB2, PLXND1, BRD4, ANGPT1, HIPK2, HMOX1, ID1, IGF1, MSX1, S100A10, EBF2, STK4, TWIST1, CAV1, NRP1, ITGB1BP1, ADIPOQ
GO:0002704	0.0071141	4.48593	1.85657	6	17	negative regulation of leukocyte mediated immunity	CR1, HMOX1, SERPINB9, BCL6, C10orf54, BST2
GO:0014910	0.0071141	4.48593	1.85657	6	17	regulation of smooth muscle cell migration	LPAR1, IGF1, IGFBP5, TACR1, NRP1, ADIPOQ
GO:0031670	0.0071141	4.48593	1.85657	6	17	cellular response to nutrient	CDKN2B, KANK2, HMOX1, ITGB1, LEP, PPARG
GO:0097305	0.00712722	1.96011	12.0131	21	110	response to alcohol	CDO1, ADCY7, CTGF, DUSP1, ABCA1, EGFR, FYN, KANK2, GHR, GPX4, IGFBP7, AQP1, ITGB1, AVPR1A, RBP4, S100A8, S100A9, TACR1, KLF9, NR2F2, ADIPOQ
GO:0000079	0.00719717	3.09191	3.60392	9	33	regulation of cyclin-dependent protein serine/threonine kinase activity	CDKN2B, CDKN2C, CEBPA, GADD45A, EGFR, LATS2, HHEX, PROX1, NR2F2
GO:0046460	0.00719717	3.09191	3.60392	9	33	neutral lipid biosynthetic process	ACSL1, GPD1, LPL, PCK1, AGPAT3, GPAM, THRSP, ELOVL7, DGAT2
GO:2000379	0.00719717	3.09191	3.60392	9	33	positive regulation of reactive oxygen species metabolic process	GADD45A, AGTR1, EGFR, GRB2, HBB, PID1, AKR1C3, KLF4, CD36
GO:0032526	0.0075822	2.6713	4.91444	11	45	response to retinoic acid	DUSP1, ABCA1, EPHA3, IGFBP7, AQP1, LEP, PPARG, RBP4, RXRA, FZD4, KLF4
GO:0043433	0.0075822	2.6713	4.91444	11	45	negative regulation of sequence-specific DNA binding transcription factor activity	IRAK3, CYP1B1, HMOX1, ID1, ID3, PROX1, TWIST1, ITCH, GLIS2, CAT, KLF4
GO:0009187	0.00762828	3.34327	3.01913	8	28	cyclic nucleotide metabolic process	EDNRB, PDE7B, AQP1, NPR3, PDE11A, PDE3B, PDE4A, PDE8B
GO:0046390	0.00788214	2.17249	8.40915	16	77	ribose phosphate biosynthetic process	CALCRL, ADCY7, ADM, ADRB1, ADRB2, ABCA1, EDNRB, GUCY1A2, ACACB, AQP1, NPR1, NPR3, PID1, PYGL, TIMP2, AKAP12
GO:0006793	0.00802112	1.33414	88.5431	109	836	phosphorus metabolic process	AKT3, COL4A3BP, AASS, CALCRL, GLYAT, DLC1, MGEA5, SERINC3, PLA2G16, PTP4A3, ADCY7, LYST, MGLL, ACVR1C, ADM, CREB1, CTGF, KLB, ADRB1, ADRB2, ADRBK2, DAB2, ABCA1, LPAR1, EGFR, EPHA3, ERG, FABP5, ACSL1, AAK1, NMNAT2, FLT1, SASH1, BRD4, MMD, FYN, SAMHD1, GHR, PDE7B, SRPX2, GPD1, GRK5, GPX4, GRB2, HIPK2, GUCY1A2, CARD10, ACACB, ID1, AQP1, ITGB1, ITPK1, JAK1, KDR, LEP, LPL, ME1, NPR1, DDR2, ATP2B4, PDE…
GO:0050767	0.00809285	1.67028	21.6235	33	198	regulation of neurogenesis	OLFM1, MGLL, CUX1, LPAR1, EDNRB, EPHA3, SPEN, MMD, FYN, ITGB1, MAP1B, ASPA, ZFHX3, NOTCH3, NTM, PPARG, PROX1, BCL6, CXCL12, SIX1, SRGAP2C, TCF4, THY1, TIMP2, VEGFC, VIM, GDPD5, SHANK3, SCARF1, NRP1, CBFA2T2, PLXNA4
GO:0043549	0.00819754	1.52974	33.309	47	305	regulation of kinase activity	SPRY1, CDKN1C, CDKN2B, CDKN2C, CEBPA, IRAK3, ADCY7, ADRB2, DAB2, GADD45A, DUSP1, DUSP3, LPAR1, EGFR, FABP4, ACSL1, FLT1, SASH1, MMD, LATS2, GHR, GNAQ, ANGPT1, TRIB2, CARD10, HHEX, DDR2, ATP2B4, ZAK, PIK3CA, PPP1R1A, FKBP14, PRKAR2B, PROX1, WNK1, STK4, TEK, NR2F2, THY1, FZD4, AFAP1L2, CAV1, IRS2, ITGB1BP1, KLF4, ADIPOQ, ZEB2
GO:0000302	0.00849948	2.21697	7.75389	15	71	response to reactive oxygen species	KLF2, CYP1B1, DUSP1, GPX3, HBB, HMOX1, APOD, AQP1, KPNA4, RHOB, TACR1, CAT, AKR1C3, KLF4, CD36
GO:0001676	0.00886584	2.96758	3.71313	9	34	long-chain fatty acid metabolic process	MGLL, CYP1B1, ACSL1, GPX4, ACADL, ACOX1, PTGDS, AKR1C3, QKI
GO:0015749	0.00901203	2.59441	5.02365	11	46	monosaccharide transport	SORBS1, MGEA5, FABP5, RHOQ, IGF1, PID1, RARRES2, SLC2A3, IRS2, PEA15, ADIPOQ
GO:0015758	0.00901203	2.59441	5.02365	11	46	glucose transport	SORBS1, MGEA5, FABP5, RHOQ, IGF1, PID1, RARRES2, SLC2A3, IRS2, PEA15, ADIPOQ
GO:1990267	0.00901203	2.59441	5.02365	11	46	response to transition metal nanoparticle	ADIRF, CREB1, EGFR, ANK2, HMOX1, AQP1, LOXL2, ACO1, S100A8, S100A9, S100B
GO:0001501	0.00906408	1.64145	22.6064	34	207	skeletal system development	WASF2, CDKN1C, TWIST2, COL1A2, COL12A1, CTGF, ETS2, FLI1, GJA5, GNAQ, HOXB7, HOXB8, IGF1, INSIG1, LEP, LOXL2, MMP16, MSX1, NPR3, DDR2, PCSK5, BNC2, CSGALNACT1, RBP4, SIX1, TAL1, TBX15, TEK, TWIST1, ZBTB16, SCIN, DHRS3, RASSF2
GO:0006919	0.00908176	2.7497	4.36839	10	40	activation of cysteine-type endopeptidase activity involved in apoptotic process	PDCD6, DLC1, F3, IFI27, PPARG, S100A8, S100A9, BOK, CASP10, CFLAR
GO:0006195	0.00916169	3.6006	2.51182	7	23	purine nucleotide catabolic process	SAMHD1, PDE7B, PDE11A, PDE3B, PDE4A, CAT, PDE8B
GO:0007202	0.00916169	3.6006	2.51182	7	23	activation of phospholipase C activity	ADCY7, CREB1, LPAR1, EGFR, GNAQ, AVPR1A, PRKAR2B
GO:0019233	0.00916169	3.6006	2.51182	7	23	sensory perception of pain	MGLL, ADRB1, EDNRB, FYN, HOXB8, AQP1, SPX
GO:0019935	0.00916169	3.6006	2.51182	7	23	cyclic-nucleotide-mediated signaling	ADM, ADRB1, EDNRB, PDE3B, PDE4A, UBE2B, CD36
GO:0031100	0.00916169	3.6006	2.51182	7	23	organ regeneration	CEBPA, ADM, ANGPT2, NNMT, PPARG, CXCL12, TEK
GO:0045776	0.00930315	5.13433	1.41973	5	13	negative regulation of blood pressure	ADRB1, ADRB2, GJA5, VEGFC, ADIPOQ
GO:0051693	0.00930315	5.13433	1.41973	5	13	actin filament capping	RDX, SPTAN1, SPTBN1, TMOD1, SCIN
GO:0061138	0.0095058	2.01627	10.0473	18	92	morphogenesis of a branching epithelium	SPRY1, COL4A1, ADM, PLXND1, FLT1, GRB2, HHEX, HOXB7, IGF1, KDR, NOTCH4, RASIP1, PROX1, RXRA, CXCL12, SIX1, STK4, NRP1
GO:0055114	0.00958373	1.49417	36.1618	50	335	oxidation-reduction process	AASS, CDO1, SORBS1, ADCY7, ADH1B, ADRB1, CYP1B1, VKORC1L1, CYP4B1, AKR1C1, AKR1C2, ALDH2, GPR116, STAB1, MSRB3, GBE1, GNG11, GPD1, GPX3, GPX4, HBB, HMOX1, IGF1, FADS3, LOXL2, MARCKS, MAOA, ME1, MGST1, ACO1, PCYOX1, PLOD2, GFOD1, PPP1R1A, PID1, ENOX1, PRKAR2B, PECR, PYGL, SCD, STXBP1, PXDN, STEAP4, FAM213A, CAT, PIR, AOC3, AKR1C3, GYG2, DHRS3
GO:0006952	0.00958928	1.39014	58.0996	75	532	defense response	ABCC9, ACTR2, WASF2, CALCRL, CDO1, CEBPA, IFI44L, IRAK3, ADCY7, LYST, MGLL, CR1, CREB1, KLB, DDX3X, DUSP3, AGTR1, EDNRB, AGO3, EGFR, MECOM, F3, FABP4, TNRC6B, STAB1, RFTN1, BRD4, ACKR1, FYN, SAMHD1, GPX4, GRB2, HMOX1, IFI27, IFNGR1, APOD, ITGB1, JAK1, KCNJ8, LYZ, MYO1C, NCAM1, NFATC1, NFATC2, CLEC1A, ATP6V1H, SERPINB9, PIK3CA, PPARG, PRF1, PRKAR2B, B2M, PTGDR, PTGER3, GPAM, RARRES2, BCL6, RPS6KA2…
GO:0009152	0.00969033	2.1776	7.8631	15	72	purine ribonucleotide biosynthetic process	CALCRL, ADCY7, ADM, ADRB1, ADRB2, ABCA1, EDNRB, GUCY1A2, ACACB, AQP1, NPR1, NPR3, PID1, TIMP2, AKAP12
GO:0010596	0.00970539	4.11121	1.96578	6	18	negative regulation of endothelial cell migration	ANGPT2, PTPRM, NR2F2, MMRN2, ITGB1BP1, KLF4
GO:0050810	0.00970539	4.11121	1.96578	6	18	regulation of steroid biosynthetic process	IGFBP7, INSIG1, LEP, PROX1, PDE8B, AKR1C3
